# Supplementary material for: Integrated profiling identifies DXS253E as a potential prognostic marker in colorectal cancer
Source: Cancer Cell Int. 2024 Jun 18;24:213. doi: 10.1186/s12935-024-03403-4 (PMC11186088; doi:10.1186/s12935-024-03403-4)
Supplement: Supplementary file 5 — Supplementary Material 5: Table S4: Volcano plot for DEGs between low DXS253E and high DXS253E groups [file 12935_2024_3403_MOESM5_ESM.xlsx]

## Sheet: Sheet 1
Table S4. Volcano plot for DEGs between low DXS253E and high DXS253E groups.
gene_name	log2FoldChange	pvalue	padj
TSPAN6	0.468937	2.04404e-12	1.50058e-11
TNMD	0.690308	3.4744e-06	1.16029e-05
DPM1	0.139785	0.0102837	0.0195727
SCYL3	-0.306473	6.01215e-21	1.40344e-19
C1orf112	-0.162125	0.000226695	0.000581516
FGR	-0.122742	0.194418	0.269277
CFH	-0.399107	1.07447e-05	3.35513e-05
FUCA2	-0.0922331	0.00677976	0.0134048
GCLC	-0.0513739	0.168996	0.238896
NFYA	-0.122819	0.000209311	0.00053994
STPG1	-0.00688435	0.868569	0.903897
NIPAL3	-0.106791	0.00353294	0.00739805
LAS1L	0.687447	4.681e-65	7.31709e-62
ENPP4	-0.329035	7.83287e-10	4.21397e-09
SEMA3F	0.184902	0.0108742	0.0206073
CFTR	0.0888202	0.337403	0.428106
ANKIB1	-0.150537	7.46932e-05	0.000206689
CYP51A1	0.339216	3.98955e-08	1.72537e-07
KRIT1	-0.115627	0.00649661	0.0128891
RAD52	0.011285	0.812025	0.859884
MYH16	0.385516	2.67883e-05	7.92458e-05
BAD	0.150731	0.00345178	0.00724463
LAP3	-0.169517	0.000512851	0.00124539
CD99	0.125605	0.0113536	0.021432
HS3ST1	0.105003	0.105099	0.15799
AOC1	0.499595	2.89371e-10	1.63712e-09
WNT16	-0.118122	0.457326	0.548399
HECW1	-0.127932	0.253306	0.337322
MAD1L1	0.333007	1.08055e-15	1.22068e-14
LASP1	0.091626	0.0140576	0.0259787
SNX11	0.0302235	0.42505	0.517145
TMEM176A	0.589758	8.7928e-12	5.99032e-11
M6PR	0.0929007	0.00900246	0.0173433
KLHL13	0.634304	1.46784e-05	4.50462e-05
CYP26B1	-0.183367	0.0653684	0.10369
ICA1	-0.0137816	0.76791	0.823842
DBNDD1	0.124766	0.0946719	0.144111
ALS2	-0.339711	5.73478e-18	8.78853e-17
CASP10	-0.257983	7.2925e-07	2.66707e-06
CFLAR	-0.224359	2.90714e-09	1.45633e-08
TFPI	-0.545618	6.16962e-10	3.35639e-09
NDUFAF7	-0.112079	0.00073202	0.00173431
RBM5	-0.162488	5.59285e-06	1.81686e-05
MTMR7	-0.923732	9.71099e-26	4.60508e-24
SLC7A2	-1.01231	2.31638e-14	2.17589e-13
ARF5	0.552282	3.56977e-27	2.15231e-25
SARM1	0.178322	0.000301266	0.000758648
POLDIP2	0.266459	5.20021e-12	3.6494e-11
PLXND1	0.0118897	0.870746	0.905525
AK2	-0.0789916	0.0321936	0.0551121
CD38	-0.528272	4.13762e-06	1.36867e-05
FKBP4	-0.01494	0.784232	0.837124
KDM1A	-0.00704388	0.857219	0.895351
RBM6	-0.0687978	0.164945	0.233976
CAMKK1	0.0651743	0.205188	0.281734
RECQL	-0.229926	4.51595e-06	1.48624e-05
VPS50	-0.151032	0.000302333	0.000761154
HSPB6	0.543346	0.000152713	0.000403275
ARHGAP33	0.380429	3.58098e-08	1.55842e-07
NDUFAB1	-0.000106969	0.998251	0.998866
PDK4	-0.0519807	0.574127	0.657808
SLC22A16	0.129896	0.359637	0.451189
ZMYND10	-0.0945117	0.337	0.427672
ABCB5	-0.612976	0.00356089	0.00744992
ARX	-0.668483	0.000906816	0.00211449
SLC25A13	0.00124796	0.975956	0.983248
ST7	0.0301254	0.345196	0.436227
CDC27	-0.434302	1.41284e-22	4.16694e-21
SLC4A1	-0.184035	0.360796	0.452469
CALCR	-0.297263	0.0581315	0.0933435
HCCS	0.359938	1.86978e-20	4.08881e-19
DVL2	0.194004	1.43718e-06	5.04712e-06
PRSS22	0.2143	0.013481	0.0249984
UPF1	0.237449	6.06877e-12	4.22382e-11
SKAP2	-0.0795273	0.179221	0.251163
SLC25A5	0.626296	7.09985e-26	3.44424e-24
MCUB	-0.366497	3.10537e-08	1.36225e-07
HOXA11	0.106748	0.159396	0.227205
POLR2J	0.468746	2.9131e-18	4.6518e-17
DHX33	-0.168554	7.64885e-06	2.43803e-05
MEOX1	-0.00142148	0.988758	0.99245
THSD7A	-0.668857	1.81332e-09	9.32966e-09
LIG3	0.119464	0.000811962	0.00190828
RPAP3	-0.253092	9.55673e-10	5.09463e-09
ACSM3	-0.349081	4.78383e-05	0.000136521
REXO5	-0.143762	0.0065315	0.0129516
CIAPIN1	0.0231089	0.534352	0.622175
SPPL2B	0.443531	9.61446e-14	8.27612e-13
FAM214B	0.202277	0.000236251	0.000604264
COPZ2	0.106	0.206521	0.283289
PRKAR2B	-0.478002	9.96974e-07	3.58525e-06
MSL3	0.141138	2.22097e-05	6.64134e-05
CREBBP	0.1368	0.000779758	0.00183802
TSPOAP1	0.0147724	0.907091	0.933379
MPO	0.291923	0.0122428	0.0229168
PON1	-0.590235	0.00298777	0.00634425
GCFC2	-0.419253	9.22798e-18	1.37281e-16
WDR54	0.193745	0.00376867	0.00784961
CROT	0.0811138	0.13849	0.201183
ABCB4	-0.0261733	0.765969	0.822349
KMT2E	-0.154669	0.00111083	0.0025517
RHBDD2	0.493554	4.21352e-21	9.98493e-20
SOX8	-0.205223	0.205299	0.281877
IBTK	-0.634961	5.23964e-42	2.40369e-39
ZNF195	-0.238398	1.24455e-07	5.03704e-07
MYCBP2	-0.387094	4.65571e-11	2.89644e-10
FBXL3	-0.191044	8.89541e-05	0.000243675
ITGAL	-0.221896	0.0150007	0.0275838
PDK2	0.547923	9.70749e-21	2.20865e-19
ITGA3	0.298944	4.37992e-06	1.44406e-05
ZFX	-0.279224	6.73401e-08	2.82654e-07
LAMP2	0.295867	8.82238e-11	5.31395e-10
ITGA2B	0.113885	0.27703	0.363547
ASB4	-0.17706	0.32364	0.41344
GDE1	-0.0252783	0.467295	0.558085
REX1BD	0.668765	3.99715e-18	6.25972e-17
CRLF1	0.09356	0.20777	0.284789
OSBPL7	0.0718346	0.257909	0.342438
TMEM98	0.350165	3.75553e-10	2.09492e-09
YBX2	-0.0151914	0.850895	0.890432
KRT33A	-0.103622	0.900995
MAP3K14	0.255935	2.25302e-08	1.0058e-07
ABCC8	-0.353096	0.0129952	0.0241688
CACNG3	-0.0766252	0.855491	0.893979
TMEM132A	0.271575	0.000126037	0.000336926
AP2B1	-0.152148	3.32332e-05	9.6999e-05
TAC1	0.942372	4.59575e-07	1.72719e-06
ZNF263	0.142035	1.25193e-06	4.43715e-06
CX3CL1	-0.168257	0.0698964	0.110123
SPATA20	0.362776	8.46165e-10	4.52973e-09
CACNA1G	0.173903	0.132679	0.193729
TNFRSF12A	0.513587	5.28672e-17	7.13775e-16
DLX6	-0.671148	0.000635315	0.0015215
MAP3K9	-0.222245	2.90113e-05	8.53791e-05
RALA	-0.036353	0.279565	0.3661
BAIAP2L1	0.238998	9.46845e-08	3.90403e-07
KDM7A	-0.260576	6.45016e-06	2.07777e-05
ETV1	-0.562686	5.60327e-10	3.06131e-09
AGK	0.0566814	0.127554	0.187132
ALDH3B1	0.35629	9.64391e-08	3.97094e-07
TTC22	0.395172	4.97495e-13	3.92904e-12
PHTF2	-0.321592	1.60336e-10	9.35701e-10
CCL26	-0.463173	0.000482966	0.00117824
FARP2	-0.19473	7.56792e-09	3.59608e-08
USH1C	0.228965	9.91638e-06	3.11307e-05
GGCT	0.038106	0.454364	0.545549
DBF4	-0.215545	1.5463e-05	4.73287e-05
TBXA2R	0.309183	8.97744e-06	2.83598e-05
IFRD1	-0.0506042	0.319111	0.408793
LGALS14	0.96706	0.00213802	0.00467081
COX10	-0.155815	2.07679e-05	6.23451e-05
GTF2IRD1	0.427524	1.42032e-18	2.3797e-17
PAF1	0.168627	0.00011598	0.000311879
VPS41	-0.0177705	0.613941	0.693678
ARHGAP44	-0.189386	0.0230059	0.0405667
ELAC2	0.0353578	0.39306	0.485417
SCIN	-0.0579566	0.591563	0.673162
ARSD	0.367458	2.0114e-09	1.02861e-08
PNPLA4	0.52878	1.25144e-13	1.06486e-12
MYH13	-0.643583	2.34068e-05	6.982e-05
ADIPOR2	0.0930891	0.00852697	0.0165227
CDKL3	-0.345104	9.49434e-08	3.91393e-07
UPP2	-0.519692	0.00156012	0.00348958
PRSS21	0.633828	0.00422522	0.00871197
MARK4	0.274857	2.70586e-12	1.95818e-11
PROM1	-0.324148	0.0041408	0.00855044
CCDC124	0.43171	6.85889e-14	6.02957e-13
CEACAM21	0.193777	0.0211803	0.0376607
PAFAH1B1	-0.235354	5.94083e-13	4.65009e-12
NOS2	-0.224906	0.0994923	0.150585
DNAH9	-0.0985002	0.406354	0.498638
KIAA0100	-0.0679424	0.0546961	0.0884328
SLC13A2	1.07918	4.26573e-10	2.36422e-09
GAS7	-0.0424475	0.622721	0.70145
TRAPPC6A	0.412967	3.31902e-10	1.86424e-09
MATK	-0.0375705	0.730313	0.792868
CEACAM7	0.0466528	0.764076	0.820701
CD79B	0.0661125	0.534373	0.622175
SCN4A	0.597006	1.15977e-05	3.60655e-05
ST7L	-0.257408	1.13899e-10	6.77627e-10
TKTL1	1.80749	2.85897e-15	3.04014e-14
PAX6	-0.249156	0.000803564	0.00189054
RPUSD1	0.619136	7.15132e-24	2.52994e-22
RHBDF1	0.475866	1.94493e-17	2.78257e-16
LUC7L	-0.0776859	0.101296	0.153035
CACNA2D2	-0.284887	0.0217778	0.0386141
BAIAP3	0.240594	0.0205859	0.0367199
TSR3	0.400112	1.34461e-15	1.49536e-14
PIGQ	0.442989	1.27621e-14	1.24307e-13
CRAMP1	0.0104531	0.773689	0.828539
TEAD3	0.293194	4.55374e-15	4.71056e-14
SELE	-0.427329	0.00075888	0.00179281
DNAJC11	-0.0811222	0.0317325	0.0543882
FMO3	-0.168349	0.0604661	0.096695
MYLIP	0.00720759	0.856901	0.895053
NOX1	0.289087	0.00613776	0.0122375
E2F2	-0.100637	0.102493	0.154616
PSMB1	0.0193952	0.661956	0.735419
SYN1	0.63782	4.07317e-10	2.26284e-09
JARID2	-0.0109189	0.793197	0.844286
CDKL5	-0.300151	9.13891e-05	0.00024994
CAMK1G	-0.287124	0.00308001	0.0065211
CDK11A	0.152436	0.011529	0.0217126
NADK	0.132611	0.000613636	0.0014731
TFAP2B	-0.688874	0.060687	0.0970078
TFAP2D	-0.0292878	0.983811
DLEC1	-0.215931	0.0230319	0.0406043
CYTH3	0.222901	1.30278e-06	4.60617e-06
ADAM22	-0.396343	4.26537e-06	1.40883e-05
SYPL1	-0.110173	0.00504201	0.0102402
CYB561	0.0658081	0.102463	0.154577
SPAG9	-0.202483	1.22276e-05	3.79155e-05
CELSR3	0.266552	0.00141929	0.00319695
AASS	-0.569212	3.69111e-10	2.06117e-09
PLEKHG6	0.438987	7.64471e-14	6.67311e-13
SS18L2	0.0128585	0.755398	0.813532
MPND	0.394419	1.2463e-14	1.21647e-13
MGST1	-0.203279	0.00329604	0.00694157
CRY1	-0.284094	1.80147e-15	1.96972e-14
PGLYRP1	-0.144621	0.25173	0.335595
NFIX	0.31655	1.72002e-12	1.27715e-11
ST3GAL1	-0.088707	0.32488	0.414836
MMP25	0.0669972	0.470169	0.560804
IL32	0.330138	6.25372e-07	2.3118e-06
PKD1	0.365625	3.50705e-10	1.96411e-09
MAPK8IP2	0.3355	0.0111446	0.0210744
MED24	0.322134	5.93706e-09	2.85652e-08
RHOBTB2	0.128754	0.0310554	0.0533257
HEATR5B	-0.20667	7.91717e-08	3.29563e-07
SEC62	-0.319177	1.39699e-16	1.78234e-15
RPS20	-0.0845545	0.114943	0.17081
CSDE1	-0.17131	3.24706e-08	1.4216e-07
UBE3C	-0.0079295	0.778085	0.832381
REV3L	-0.742769	1.24304e-32	1.84727e-30
TENM1	-0.812218	5.03053e-07	1.88104e-06
PAX7	-0.270558	0.473883	0.564484
MASP2	-0.516755	1.49374e-08	6.83173e-08
IYD	0.246622	0.00236638	0.00512643
FAM76A	-0.258831	2.13857e-10	1.22968e-09
TRAF3IP3	-0.492464	2.36282e-08	1.05071e-07
POMT2	0.0119657	0.764423	0.821033
VTA1	-0.280679	1.24565e-19	2.3875e-18
MLXIPL	0.723983	1.89081e-14	1.79855e-13
BAZ1B	-0.0134618	0.680645	0.750376
RANBP9	-0.162465	1.27511e-08	5.88667e-08
ETV7	0.0432364	0.583032	0.665699
SPRTN	-0.288938	2.21142e-18	3.60637e-17
EEF1AKNMT	0.128701	0.000388274	0.000959376
DYRK4	-0.219342	0.000264835	0.000672363
ZNF207	-0.103366	0.00169816	0.00377513
UQCRC1	0.255289	5.07838e-05	0.000144342
STARD3NL	-0.0305978	0.475414	0.565972
CD9	0.163977	0.000502728	0.00122285
HHATL	0.590113	0.0144676	0.0266792
NCAPD2	-0.0356612	0.371399	0.463451
IFFO1	0.164244	0.0159613	0.0291848
GIPR	-0.165688	0.109875	0.164239
PHF7	-0.316608	4.90357e-10	2.69438e-09
SEMA3G	0.123573	0.179311	0.251273
NISCH	0.218112	2.0573e-07	8.10117e-07
STAB1	0.174949	0.0362739	0.0613259
FUZ	0.483918	6.2708e-08	2.64395e-07
SLC6A13	0.138949	0.372071	0.464167
IDS	0.254665	8.71136e-06	2.75568e-05
PRSS3	0.52638	4.21246e-13	3.36145e-12
ZNF200	-0.0851843	0.0134702	0.0249818
CD4	-0.140198	0.0847968	0.130748
LRRC23	0.117404	0.0223227	0.0394773
BTK	-0.361864	5.67315e-05	0.000159943
HFE	-0.2144	3.63034e-06	1.20921e-05
SCMH1	0.0965199	0.00704322	0.0138763
FYN	-0.476602	4.68376e-11	2.91217e-10
HIVEP2	-0.237733	6.31887e-06	2.03765e-05
FMO1	-0.473612	1.5546e-05	4.75724e-05
ELOA	-0.24961	4.57646e-15	4.73174e-14
LYPLA2	0.209412	1.0439e-05	3.265e-05
CLCN6	0.0185179	0.671228	0.74254
MRC2	0.110907	0.215109	0.29337
NME1-NME2	-0.0965474	0.260845	0.345748
SLC6A7	-0.0252293	0.816258	0.863002
TSPAN9	0.225927	1.87356e-05	5.66269e-05
BTBD7	-0.336889	2.42136e-18	3.92146e-17
APBA3	0.588073	2.44239e-26	1.27892e-24
MKS1	0.15437	1.2911e-05	3.98733e-05
ABHD5	-0.227736	6.9343e-09	3.31216e-08
ANOS1	-0.244921	0.0304485	0.0523709
AKAP8L	0.156208	1.03365e-05	3.23508e-05
MBTD1	-0.404434	8.41514e-14	7.30183e-13
UTP18	-0.131166	0.000893678	0.00208593
RNF216	0.247127	7.98437e-15	7.9891e-14
TTC19	-0.275224	1.07188e-10	6.39235e-10
PTBP1	0.15959	1.927e-07	7.61822e-07
DPF1	-0.133045	0.17073	0.240984
SYT7	0.440656	1.72467e-07	6.86372e-07
LARS2	0.0955657	0.0226777	0.0400349
PIK3C2A	-0.507904	5.06836e-20	1.03488e-18
PLAUR	0.184757	0.00557002	0.0112024
ANLN	-0.253156	5.51346e-06	1.7919e-05
WIZ	0.329946	2.6431e-18	4.25934e-17
RABGAP1	-0.181551	2.26099e-06	7.74052e-06
DCN	-0.153161	0.133631	0.194956
QPCTL	0.397656	9.8331e-15	9.71683e-14
PPP5C	0.202846	9.5578e-08	3.93894e-07
CEP68	-0.0457675	0.304021	0.392703
MAP4K3	-0.28141	5.73047e-10	3.12756e-09
ZBTB32	-0.22639	0.00897803	0.0173022
TYROBP	0.180604	0.0580901	0.0932806
TMEM159	-0.0649547	0.150397	0.216034
GABRA3	0.766652	0.0035121	0.00735952
BRCA1	-0.239913	1.97077e-06	6.80489e-06
ERCC1	0.148753	9.73966e-05	0.000265287
CD22	-0.3951	0.00210666	0.00460635
SEMA3B	0.363051	2.19458e-05	6.5657e-05
MBTPS2	0.190912	5.01192e-05	0.000142577
PRICKLE3	0.755157	4.60792e-67	8.10322e-64
LTF	0.345884	0.00280939	0.00599689
EXTL3	0.0487489	0.331369	0.421654
NR1H4	-0.0834502	0.648577	0.723814
ELOVL5	-0.10058	0.13404	0.195479
ALOX5	-0.378484	0.000133839	0.000356205
KDM5D	-0.447618	0.0636157	0.101199
CALCOCO1	0.051623	0.254334	0.33851
UBR7	-0.163526	1.12444e-07	4.58125e-07
MAP4K5	-0.332365	2.15976e-11	1.40106e-10
EHD3	0.119907	0.0930377	0.14188
PSMC4	0.176058	5.0317e-05	0.000143102
MAN2B2	0.190903	4.36954e-06	1.44087e-05
SLC7A14	-0.0200329	0.922813	0.944933
CLDN11	0.217189	0.0662318	0.104925
SLC25A39	0.38813	9.79122e-13	7.46322e-12
MVP	0.32012	1.40022e-10	8.24904e-10
NUB1	0.0313077	0.352044	0.443367
PGM3	-0.410761	4.89264e-27	2.89613e-25
RWDD2A	-0.279823	9.55444e-12	6.48408e-11
CLK1	-0.18527	9.12538e-05	0.000249603
POLR3B	-0.16562	3.51533e-06	1.17275e-05
ANGEL1	0.174565	1.06174e-05	3.31856e-05
RNF14	-0.225112	1.55718e-10	9.10893e-10
DNASE1L1	0.690081	3.78093e-60	4.31282e-57
DDX11	0.0779995	0.148155	0.213219
HEBP1	0.181119	5.51592e-05	0.000155864
GPRC5A	0.058369	0.394499	0.48688
MAMLD1	-0.555145	1.9657e-08	8.85024e-08
CD6	-0.00458129	0.950992	0.964683
TACC3	-0.0987413	0.0590978	0.0947294
UFL1	-0.334257	3.91156e-12	2.78347e-11
POLA2	0.095173	0.0301487	0.0519018
ZC3H3	0.438544	9.86918e-17	1.28717e-15
CAPN1	0.373852	2.27659e-15	2.45174e-14
ACP3	-0.457908	3.16963e-06	1.06423e-05
MDH1	-0.216621	6.91278e-10	3.7366e-09
SLC30A9	-0.320152	2.94095e-16	3.56982e-15
MTMR11	0.0373832	0.60891	0.68913
COX15	-0.195982	1.3128e-10	7.75028e-10
CCDC88C	-0.0790903	0.0715892	0.112484
YAF2	-0.422305	1.41781e-16	1.80618e-15
ZMYND11	-0.250487	1.35327e-13	1.14826e-12
WAS	-0.0105226	0.897206	0.925494
DPEP1	0.659134	1.7622e-06	6.12029e-06
BID	0.280969	1.88911e-07	7.47655e-07
MATR3	-1.24489	2.46893e-39	8.75639e-37
NPC1L1	0.492065	0.00718637	0.0141353
XYLT2	0.253148	5.39412e-09	2.60778e-08
RGPD5	-0.0855952	0.637057	0.71375
STMN4	0.327117	0.0812187	0.125944
NUDCD3	0.395759	5.79586e-32	7.94202e-30
ISL1	-0.804998	1.7006e-07	6.76921e-07
CHDH	0.141151	0.0140444	0.0259577
IL20RA	0.0707146	0.243381	0.325947
CLCA1	-1.29511	3.61084e-09	1.78554e-08
CLCA4	-0.326543	0.118047	0.174881
GLT8D1	-0.075725	0.00624526	0.0124317
ATP2C1	-0.198932	2.12613e-12	1.5576e-11
IGF1	-0.141096	0.292243	0.379804
SLC38A5	0.761504	3.49048e-12	2.49942e-11
RALBP1	-0.168023	3.77543e-05	0.000109191
RUFY3	-0.422932	1.12884e-16	1.45874e-15
CNTN1	-0.672943	2.63882e-05	7.81281e-05
SLC11A1	-0.235495	0.0299305	0.0515726
WWTR1	-0.455182	1.21002e-07	4.90322e-07
AGPS	-0.368437	8.08043e-21	1.85749e-19
ZNF806	-0.0318794	0.953683
CXorf56	0.426984	3.8352e-35	8.43045e-33
ATP1A2	0.484877	0.00279525	0.00597003
TTC27	-0.117281	0.000762513	0.00180048
ZNF582	0.046816	0.622311	0.701082
VSIG2	0.0207941	0.895949	0.924649
PHLDB1	-0.000250959	0.996519	0.997622
MARCO	-0.30383	0.087009	0.133759
CYP24A1	0.154769	0.366985	0.45884
PRDM11	0.303925	3.07618e-08	1.35015e-07
SYT13	-0.32117	0.0040247	0.00833273
SNAI2	-0.208499	0.011621	0.0218733
CD74	-0.0997485	0.277839	0.364382
HGF	-0.404741	1.59466e-05	4.87241e-05
ZRANB1	-0.169216	1.13181e-06	4.03583e-06
NCDN	0.223843	7.69138e-07	2.80541e-06
ADGRA2	0.342356	1.4688e-05	4.50711e-05
CCT8L1P	-0.25802	0.397338	0.489653
ZFP64	0.359976	8.23377e-24	2.88148e-22
MNAT1	-0.254973	1.11742e-07	4.55658e-07
SAMD4A	-0.301782	6.66219e-05	0.000185718
RUNX3	0.129437	0.162685	0.231182
MRE11	-0.159641	0.000872384	0.0020396
PLEKHB1	0.420383	1.40102e-05	4.31071e-05
SERPINB1	-0.295856	6.28478e-07	2.32247e-06
CYP3A43	-0.0555202	0.781876	0.835335
SLC7A9	0.649165	0.000362942	0.000901695
SPAST	-0.312456	4.8123e-12	3.39062e-11
NRXN3	-0.103915	0.434911	0.526667
OSBPL5	0.270711	1.97358e-08	8.88251e-08
AQR	-0.214263	5.03189e-09	2.44329e-08
CPS1	-1.42826	4.69525e-14	4.22072e-13
C8B	-0.4001	0.293915	0.381623
FHL1	0.275988	0.00595654	0.0119103
RTF2	0.312743	1.16668e-12	8.82274e-12
GABRA1	-0.358104	0.415973	0.508225
NLRP2	0.154089	0.42107	0.513294
SLC45A4	0.104662	0.0279925	0.0485204
RNF10	0.058272	0.0241142	0.0423317
ZNF839	-0.187461	0.000179076	0.000467113
ZDHHC6	-0.115071	0.000715228	0.00169738
GRAMD1B	-0.438581	0.00013356	0.000355573
RNH1	0.36277	5.41936e-15	5.53678e-14
NDUFS1	-0.274293	5.98267e-19	1.05033e-17
RB1CC1	-0.255906	3.37829e-05	9.8481e-05
ERP44	-0.0992886	0.00345304	0.00724692
ALAS1	-0.0900573	0.030944	0.0531539
BIRC3	-0.82969	1.11942e-19	2.16522e-18
AKAP11	-0.377662	5.48794e-09	2.65162e-08
GLRX2	-0.175134	0.000344531	0.000859343
SNAPC1	-0.260611	2.51294e-08	1.11453e-07
DERA	-0.0795843	0.0714175	0.112251
STRAP	-0.0441812	0.262575	0.347747
ABCC2	0.142428	0.329519	0.419769
DEF6	0.110167	0.0358318	0.0606586
PLEKHO1	-0.0305015	0.662434	0.735757
GCLM	-0.226693	1.05305e-06	3.77508e-06
UBR2	-0.279513	1.4514e-13	1.22685e-12
EHD2	0.24527	0.00353824	0.00740842
DEPDC1	-0.591075	1.2079e-19	2.32358e-18
CCDC28A	-0.0458774	0.274444	0.360815
RRAGD	-0.451278	5.01819e-06	1.63926e-05
HSF2	-0.164229	1.42364e-05	4.37647e-05
PHF20	0.00375403	0.92678	0.947525
HSD17B6	0.149285	0.0746162	0.116779
NR1H3	0.186724	0.000894319	0.00208731
TYMP	0.144123	0.138443	0.201121
NCAPH2	0.28594	1.44961e-08	6.64069e-08
TOMM34	0.401129	3.78007e-14	3.44649e-13
SEC63	-0.189604	1.40495e-05	4.32216e-05
KPNA6	-0.240548	2.60266e-13	2.1292e-12
VIM	-0.0449259	0.541732	0.628817
RTEL1-TNFRSF6B	0.253509	0.00359355	0.00751342
FAS	-0.604941	1.2374e-17	1.81083e-16
RNASET2	0.0687498	0.223506	0.303178
CD44	-0.231379	4.51395e-07	1.69796e-06
KCNG1	0.674584	8.05992e-06	2.56228e-05
AGPAT4	-0.710637	5.55182e-17	7.48131e-16
SLAMF7	-0.393645	0.000293043	0.00073922
BTN3A1	-0.302539	1.14935e-07	4.67686e-07
MIPEP	0.0742526	0.121482	0.179296
PRKCH	-0.287572	5.09301e-07	1.9034e-06
INSRR	-0.332289	0.0345327	0.0586736
IFNGR1	-0.325975	3.07643e-12	2.21458e-11
B4GALT7	0.419225	6.61074e-15	6.68439e-14
SH2D2A	0.175967	0.0040637	0.00840316
VRK2	-0.359056	5.56608e-16	6.5309e-15
TNFRSF1B	0.233666	1.46454e-05	4.49598e-05
VEZT	-0.317861	4.43944e-18	6.90371e-17
POU2F2	-0.242503	0.00478692	0.00976897
BRD9	0.100981	0.0089622	0.0172754
SNX1	-0.113433	1.15009e-05	3.57829e-05
TBPL1	-0.23193	3.79014e-08	1.64452e-07
ARNTL2	-0.344345	8.98759e-07	3.25046e-06
BCLAF1	-0.419341	8.11726e-20	1.61067e-18
SLC39A9	-0.239738	1.05572e-13	9.04518e-13
ANK1	-0.212661	0.0415081	0.0692047
IBSP	-0.331675	0.0524586	0.08522
TFB1M	-0.211826	7.20272e-08	3.01369e-07
RABEP1	-0.343307	1.98403e-18	3.25695e-17
HMGB3	0.293535	1.59195e-10	9.29556e-10
NUP160	-0.179487	1.06186e-07	4.34599e-07
BAK1	0.120205	0.0179412	0.0324022
MUSK	-0.976434	2.66799e-09	1.34275e-08
IKZF2	-0.971957	6.6122e-25	2.73596e-23
GRN	0.548014	4.34528e-20	8.95908e-19
FAM13B	-0.437137	7.18489e-19	1.24995e-17
ARHGAP31	-0.351753	8.09484e-07	2.94241e-06
CENPQ	-0.328699	1.85461e-08	8.37779e-08
SARS1	0.0677457	0.0880927	0.135228
RANBP3	0.223449	1.89839e-12	1.40065e-11
ARID4A	-0.366392	1.66238e-13	1.39485e-12
EIPR1	0.139301	0.000751744	0.00177755
PNPLA6	0.607355	3.65104e-26	1.84985e-24
IFT88	-0.171969	0.00129523	0.00293836
ALG1	0.197197	1.29322e-06	4.57391e-06
ZCCHC8	-0.270797	2.63058e-20	5.61293e-19
ABCF2	0.259886	3.71429e-14	3.39164e-13
CHPF2	0.315133	1.24148e-17	1.81554e-16
LRRC7	-0.675168	2.47507e-12	1.79856e-11
FUT8	-0.527715	3.50893e-17	4.84919e-16
UBA6	-0.499794	2.26996e-22	6.49076e-21
GAB2	-0.0545322	0.240928	0.323051
ATP6V0A1	0.14464	9.69264e-05	0.000264092
PIAS1	-0.305797	1.29604e-15	1.4453e-14
SLC4A7	-0.730913	4.24034e-26	2.12546e-24
APBA2	0.0920064	0.294421	0.382192
MAP2K3	0.229258	3.63931e-06	1.21191e-05
EFCAB1	-0.362622	0.00335529	0.00705757
TMSB10	-0.13251	0.016879	0.0306834
ASTE1	0.0173078	0.647077	0.722541
RNF19A	-0.301034	4.17243e-12	2.95565e-11
PEX3	-0.167522	7.92776e-05	0.000218659
GABARAPL2	-0.0350166	0.353008	0.444314
MYOC	0.487321	0.0714844	0.112344
SH3YL1	-0.168536	0.0030341	0.00643392
FAM136A	-0.0467099	0.134351	0.195872
VCL	-0.167248	0.000277541	0.000702045
DEPDC1B	-0.35651	8.0766e-12	5.53006e-11
DAPK2	0.316021	6.02118e-06	1.94805e-05
NSMAF	-0.0809041	0.0207624	0.037005
ADSS2	-0.257048	3.15607e-14	2.91025e-13
STAP1	-0.409623	0.00106696	0.00245855
TIMP2	0.10986	0.209898	0.287211
RFC1	-0.259719	1.80206e-13	1.50457e-12
TBC1D23	-0.29061	9.54474e-14	8.22449e-13
CUL3	-0.135762	1.92217e-07	7.60167e-07
MYOM2	0.197518	0.0249419	0.0436559
OTC	0.498547	0.00679277	0.0134281
CYP46A1	-0.228553	0.0346067	0.0587852
ZZZ3	-0.348017	4.52322e-19	8.04478e-18
SLC18A1	-0.979376	4.22275e-08	1.82025e-07
USP2	0.227777	0.0216449	0.0384091
CASR	-0.100882	0.591148	0.672816
TUBG2	0.337237	1.02475e-10	6.12771e-10
RPL26L1	0.166097	0.00057822	0.00139363
FLT4	0.149043	0.0470525	0.0773457
NSUN2	-0.0385892	0.191406	0.265681
FBXO42	-0.0702991	0.0109552	0.0207479
MFAP3	-0.450793	1.99685e-20	4.34866e-19
MRI1	0.274241	2.68368e-09	1.35e-08
METTL1	0.151072	0.000433444	0.0010642
HOXC8	-0.587989	0.00486817	0.00991511
AGA	0.094698	0.0471987	0.0775528
PI4K2B	-0.342043	4.81298e-12	3.39062e-11
BOD1L1	-0.312846	1.78018e-09	9.17145e-09
MAT2B	-0.25914	2.76633e-13	2.25696e-12
TLL1	-0.451968	0.00057228	0.00138033
EDC4	0.306962	1.18677e-13	1.01085e-12
TRIO	-0.053826	0.256585	0.340968
VCAN	-0.41398	9.34745e-05	0.0002553
CLEC16A	0.0999093	0.00373462	0.00778368
MSR1	-0.590028	5.91096e-07	2.18989e-06
CDH1	0.0853171	0.0449148	0.0742219
MTREX	-0.335149	1.09386e-20	2.47011e-19
DNAH5	-0.776544	4.21439e-14	3.81856e-13
ZFYVE16	-0.529426	1.21682e-22	3.62172e-21
RIPOR1	0.205889	0.000183993	0.000479317
C6	-0.319674	0.0434511	0.072085
RAI14	-0.211998	0.00181973	0.00402229
SOX30	0.0814498	0.41491	0.507147
PNKP	0.233624	2.64588e-07	1.02883e-06
BEST2	0.08631	0.647252	0.722692
PHLPP2	-0.0987483	0.0723648	0.113573
SPDL1	-0.339941	1.26491e-14	1.23321e-13
STAU2	-0.260207	3.17546e-07	1.22081e-06
SLC66A1	0.388813	1.55196e-15	1.71198e-14
CTNS	0.0645575	0.0902382	0.138109
RTN4R	0.662386	5.51921e-15	5.63197e-14
PHF23	-0.0140775	0.705639	0.771901
CDH10	-0.527809	0.0537245	0.0870586
INPP4A	-0.129799	0.000704621	0.001674
RAB27B	-0.901503	1.97662e-14	1.87468e-13
PSMA4	-0.241837	3.80162e-08	1.649e-07
MYO16	-0.642814	4.27799e-08	1.84294e-07
LSG1	0.0118011	0.643208	0.719001
PARP3	0.199134	0.000304829	0.000767161
TNC	-0.180529	0.123044	0.181373
THAP3	0.130064	0.00191726	0.00422261
RIPOR3	0.0658844	0.444745	0.536192
TDP1	-0.10912	0.00132825	0.00300697
AIFM2	0.26925	3.93155e-09	1.9337e-08
C2orf83	-0.076101	0.810904	0.859008
SPATA7	-0.255201	1.74886e-07	6.94948e-07
MED17	-0.152445	4.08946e-08	1.76623e-07
RETSAT	0.136417	0.00211064	0.00461457
CAPG	0.306078	2.00559e-06	6.91835e-06
AP2S1	0.353609	1.05738e-12	8.03652e-12
USH2A	-0.826819	7.03219e-11	4.2815e-10
ZPBP	0.192725	0.467479	0.558274
TG	-0.16587	0.18762	0.261285
ADAM28	-0.724696	4.36636e-14	3.94439e-13
BARX2	-0.296005	0.0237253	0.0417115
DCUN1D1	-0.506487	3.82553e-25	1.64416e-23
JADE2	0.0835854	0.0722664	0.113434
ZIC2	-0.215153	0.278415	0.36498
LCP2	-0.641349	2.56366e-13	2.10014e-12
TRIT1	-0.198049	5.17508e-07	1.93116e-06
ADRB1	-0.29637	0.0268907	0.0467797
GUCA2B	1.3831	5.94225e-11	3.64679e-10
CUL7	0.152605	0.000969986	0.00225022
CTNNA1	-0.00515779	0.871393	0.906064
PHKA2	0.462866	8.87331e-20	1.74347e-18
CNTLN	-0.673011	8.19052e-13	6.30218e-12
EPHA3	-0.170695	0.101574	0.153385
HSPA5	-0.16819	3.30929e-05	9.66095e-05
DSG2	-0.329546	7.68242e-14	6.70187e-13
GEMIN8	0.481152	3.07853e-25	1.33948e-23
OFD1	0.122911	0.0226527	0.0399957
GPM6B	-0.45159	2.77532e-06	9.38409e-06
MAGEC2	1.26268	0.0118178	0.022208
PREX2	-0.708047	1.45129e-14	1.401e-13
WDR37	-0.0951118	0.00495406	0.0100774
YTHDC2	-0.435131	2.17626e-22	6.23975e-21
CTPS2	0.27045	3.18328e-10	1.79158e-09
ATP6V1H	0.137745	0.00034677	0.000864211
POLR2B	-0.207061	4.14789e-12	2.93925e-11
FAM214A	-0.412501	2.1665e-14	2.04329e-13
ARAP2	-0.563866	1.73972e-19	3.27644e-18
TPR	-0.344086	2.89426e-17	4.05956e-16
CP	-1.08405	1.77295e-14	1.69292e-13
KIAA0556	0.143728	0.000115998	0.000311908
DTNBP1	0.118481	0.000409857	0.00100969
XK	0.0353982	0.595209	0.676399
ANO2	-0.426768	1.75244e-06	6.08695e-06
C12orf4	-0.293574	3.63894e-10	2.03392e-09
SCML1	0.141251	0.0471208	0.0774399
WWC3	0.381533	2.2308e-13	1.84176e-12
ARHGAP6	0.393402	0.000726192	0.00172166
FAM184B	-0.0188521	0.874415	0.908415
MAP4	0.0293747	0.31828	0.407927
GOPC	-0.398893	6.50946e-23	2.01712e-21
ROS1	-0.798382	8.62922e-06	2.73113e-05
USP28	-0.20403	1.4674e-08	6.71711e-08
HDAC9	-0.293068	0.00480619	0.00980592
TSPAN17	0.108225	0.00554347	0.0111538
NOP16	0.069091	0.124318	0.183026
CC2D2A	-0.323641	0.000113349	0.000305251
RRM2B	-0.336629	3.16403e-08	1.38697e-07
ZNF800	-0.214627	9.63891e-06	3.0322e-05
TNFRSF17	-0.181978	0.209469	0.286764
SNX29	-0.118308	0.0130522	0.0242687
LMO3	-0.475711	0.000822377	0.00193084
MRPS10	-0.232378	2.40566e-07	9.40538e-07
GUCA1A	0.00547118	0.971853	0.980191
RSF1	-0.349981	4.79332e-13	3.79625e-12
VPS13D	-0.377762	1.36898e-12	1.02662e-11
CELF2	-0.389933	1.08997e-09	5.7647e-09
FAM120A	-0.0237903	0.405607	0.497867
R3HDM1	-0.130282	0.000379364	0.000939174
COL9A2	-0.318994	0.00338344	0.00711181
KITLG	-0.586843	2.01513e-16	2.50658e-15
ERCC8	-0.368558	1.36239e-18	2.28628e-17
ADAMTS6	-0.641392	3.06815e-11	1.94753e-10
H6PD	0.110008	0.0113314	0.021394
VAMP3	-0.0959022	0.00626047	0.0124587
PER3	-0.217062	0.00855596	0.0165728
UTS2	-0.0305424	0.845191	0.885561
TNFRSF9	-0.450883	6.56267e-07	2.41712e-06
EPN3	0.304243	8.65552e-05	0.000237551
LTBP1	0.0179665	0.814372	0.861591
RCN1	0.0280648	0.558176	0.643551
ELN	0.595032	1.33991e-09	7.00581e-09
RFC2	0.129526	0.00226625	0.00492644
ARID1B	-0.0407251	0.220562	0.299782
CLPTM1L	0.302557	4.33066e-16	5.15151e-15
NEDD4L	-0.169373	0.000256117	0.000651641
FOXP3	0.136055	0.106636	0.160027
PPP1R3F	0.656106	4.05304e-22	1.12317e-20
HEXB	-0.103789	0.00419941	0.00866299
PTCD2	-0.244819	8.44249e-12	5.76655e-11
NEXMIF	-0.834241	9.95507e-07	3.58035e-06
JKAMP	-0.317952	3.39629e-17	4.70277e-16
DKK3	0.153987	0.0304453	0.0523677
ARHGEF5	0.258317	2.54422e-09	1.28367e-08
NFE2L3	0.082015	0.102592	0.154739
MCUR1	0.0623461	0.111923	0.166868
LIMA1	-0.395686	1.02533e-11	6.92825e-11
LETMD1	-0.0202969	0.566588	0.651008
SLC4A8	-0.32919	0.000310327	0.000780068
LAMC3	0.187488	0.0607156	0.0970498
PTGER3	0.0863109	0.456649	0.547758
TNIP3	-0.926279	4.47539e-16	5.31318e-15
MAPK9	-0.132449	2.10026e-06	7.21954e-06
COL23A1	-0.161076	0.0684375	0.108083
BCAR1	0.414847	2.48141e-15	2.65942e-14
FAM160A2	0.093257	0.013341	0.0247661
HERPUD1	-0.113708	0.00283804	0.00605069
HOMER3	0.469119	9.3806e-10	5.00389e-09
RAD51	-0.138328	0.00819098	0.0159155
POLQ	-0.508322	3.09353e-16	3.74534e-15
PIK3CB	-0.239401	7.70335e-10	4.15011e-09
CYBA	0.331919	5.301e-05	0.000150281
THOC3	0.137019	0.0042584	0.00877438
HEBP2	-0.0603155	0.13081	0.19129
MPHOSPH9	-0.556199	4.65029e-25	1.96139e-23
PLEKHA5	-0.141977	0.00255718	0.00550417
PRSS8	0.573543	7.91201e-18	1.18835e-16
SIKE1	-0.277074	3.23924e-12	2.32701e-11
RRP12	0.148342	0.000582263	0.00140289
FNIP2	-0.446471	2.81832e-17	3.95962e-16
MSMO1	-0.16068	0.0102809	0.0195682
TTC17	-0.171535	7.24663e-07	2.65167e-06
ALX4	-1.45792	5.77525e-16	6.76129e-15
FSTL4	0.0670577	0.685346	0.754199
FOXN3	-0.230499	2.92577e-05	8.60802e-05
METTL24	-0.0972641	0.454877	0.546018
AKR7A2	0.125073	0.0178136	0.0321981
MRTO4	0.0219418	0.637752	0.714271
NNAT	-0.113156	0.270531	0.356537
USE1	0.351109	8.70322e-13	6.67004e-12
MCF2L2	-0.612942	8.82602e-16	1.00949e-14
NRIP2	-0.051433	0.369219	0.461141
LAMA3	0.0234621	0.789243	0.840864
AP5M1	-0.419941	1.27813e-20	2.86173e-19
ANAPC4	-0.276997	3.34819e-15	3.53453e-14
KCNQ1	0.459921	2.29048e-09	1.16245e-08
TRAPPC3	-0.0254835	0.429168	0.521164
THRAP3	-0.268768	1.45983e-21	3.70488e-20
PHPT1	0.339004	5.46557e-07	2.03273e-06
ENTPD2	0.36491	2.39091e-05	7.12328e-05
LY75	0.0197821	0.75125	0.809848
ARID4B	-0.442473	2.02454e-19	3.77744e-18
OPN3	0.134697	0.0177842	0.0321504
SDCCAG8	-0.289634	2.94586e-15	3.12779e-14
PTPRN	0.377992	0.00426983	0.00879535
HHAT	-0.0343012	0.581697	0.664462
KIF1B	-0.36083	7.35402e-15	7.40225e-14
FOXC1	0.24202	0.0335639	0.0572187
TBC1D22A	0.238728	6.41424e-12	4.45032e-11
SYNE2	-0.259665	7.34661e-05	0.000203507
PLEKHH1	-0.11069	0.0551992	0.0891676
ATP9A	0.433111	8.44966e-11	5.10037e-10
SPO11	0.00462529	0.993706	0.995735
CBLN4	-0.0486954	0.823058	0.86819
CHRDL2	0.409665	0.0105116	0.0199667
FAM168A	-0.0782709	0.0463624	0.0763481
RELT	0.154284	0.00614818	0.0122572
GALC	0.0209443	0.815574	0.862473
NOP58	-0.181789	2.37932e-05	7.09076e-05
SZRD1	0.127193	0.000207572	0.000535915
KCNH2	0.931839	1.79991e-22	5.23175e-21
CUL1	0.0816407	0.00213447	0.00466377
FAM114A2	-0.390833	3.49497e-25	1.50978e-23
CYFIP2	0.194873	0.00123422	0.00281188
TAB2	-0.277069	8.4502e-16	9.68869e-15
GINM1	-0.243315	5.87384e-10	3.20291e-09
EIF2AK2	-0.326193	9.50163e-12	6.45032e-11
USP36	0.225344	1.36244e-09	7.11481e-09
KMT2C	-0.351313	1.11756e-08	5.19515e-08
MCOLN3	-0.65464	1.18984e-06	4.2281e-06
CCDC85A	0.29847	0.0233222	0.0410814
PUM2	-0.215146	1.15282e-10	6.85472e-10
MRPL43	0.268857	3.25916e-07	1.25105e-06
ITIH4	-0.795033	1.59105e-12	1.18598e-11
ITIH1	-0.5912	0.000501471	0.00121986
HPF1	-0.250934	1.16233e-07	4.72601e-07
ZFR	-0.098933	0.000549144	0.00132817
ZNF280C	-0.0113799	0.845108	0.885518
NPFFR2	0.0267112	0.861961	0.898961
PHF21B	-0.378842	0.0565751	0.0911356
TRAF1	0.140655	0.0125294	0.0233901
RC3H2	-0.281199	2.20976e-10	1.26906e-09
IL17RB	-0.117225	0.0737119	0.115496
TRAF3IP2	-0.223653	8.96191e-09	4.21434e-08
GYG2	0.435528	1.39866e-06	4.91839e-06
DCBLD2	-0.285171	0.00216884	0.00473225
SERPINB3	-1.72447	7.93961e-07	2.88946e-06
SOAT1	-0.261293	0.000152081	0.000401763
PKP2	-0.209954	1.09306e-05	3.41092e-05
MSH4	-1.42489	1.80204e-19	3.38422e-18
F7	1.49291	7.44873e-19	1.29319e-17
GDI2	-0.209984	7.28689e-10	3.93177e-09
PRDM1	-0.281447	6.77169e-05	0.000188472
ATG5	-0.185856	9.79528e-08	4.02776e-07
TMCC3	-0.0699604	0.310792	0.400055
PITHD1	-0.0347531	0.32424	0.414107
MTA3	-0.0611748	0.0246918	0.0432701
USP13	-0.429029	7.13857e-13	5.54339e-12
ATP11B	-0.382374	2.20693e-16	2.73068e-15
LAMC2	-0.0119849	0.861064	0.898356
CDK14	-0.343439	0.000808081	0.00189969
SEC61A1	0.0721118	0.0204386	0.0364849
PPP1R12A	-0.451853	2.47166e-22	7.02469e-21
RASGRF1	0.543234	7.82801e-06	2.49269e-05
CAMK2B	0.522465	0.000478676	0.00116872
CROCC	0.273447	1.22798e-06	4.35738e-06
POLR3E	0.229487	3.7889e-10	2.11186e-09
ATP2B4	-0.208789	0.00407202	0.0084179
ZC3H11A	-0.432636	1.84306e-23	6.1249e-22
RIOK2	-0.315557	3.43882e-17	4.7601e-16
YIPF1	-0.0971337	0.00492243	0.0100203
NDC1	-0.354997	8.17656e-16	9.39793e-15
DGKG	0.360427	0.000166059	0.000435799
FLYWCH1	0.407881	1.05903e-18	1.80227e-17
UNKL	0.351516	1.85032e-11	1.21018e-10
TBXAS1	0.0459621	0.576029	0.659463
PARP12	0.0789284	0.125815	0.184902
ALDH18A1	0.0354389	0.273207	0.359469
TARBP1	-0.184786	0.000163941	0.000430588
GATB	-0.0545904	0.193629	0.268325
MXD1	-0.219506	0.00102042	0.00235931
CDK17	-0.484861	1.83419e-22	5.32772e-21
DNAJC25	-0.179663	1.15062e-06	4.0998e-06
SLC2A3	-0.568882	2.27045e-08	1.0129e-07
PSD	0.498786	1.89858e-06	6.57091e-06
CTDP1	0.0381129	0.427818	0.519823
YBX3	0.00519675	0.898901	0.926721
STYK1	-0.318215	1.28171e-05	3.96095e-05
WNK1	-0.106614	0.0343232	0.0583646
RPS17P5	-0.160986	0.29817	0.38621
CCAR1	-0.23693	1.10681e-09	5.85009e-09
OGFR	0.430782	5.2448e-18	8.07282e-17
GNA15	-0.219636	0.0097936	0.0187421
CREB3L3	1.20627	1.06342e-16	1.38097e-15
PIGV	0.0229594	0.556919	0.642382
PTPRU	0.142152	0.249519	0.332984
SNRNP40	-0.0910049	0.020206	0.0361033
RIMBP2	-0.149285	0.311043	0.400304
COL11A1	-0.220333	0.105917	0.159111
QSER1	-0.494433	5.63534e-14	5.00926e-13
MPC1	-0.139753	0.0076695	0.0149982
ACAA1	0.210098	1.80223e-05	5.46037e-05
BCAT1	-1.00038	6.50039e-18	9.89001e-17
HDAC7	0.13322	0.00037893	0.000938265
LZTS1	0.0714516	0.376136	0.468228
PRDM6	-0.0976854	0.378107	0.470238
WNT8A	-0.211039	0.784226
SPAG4	0.541655	3.7359e-14	3.4099e-13
NCKAP1	-0.217598	7.59662e-10	4.09418e-09
MRPS35	-0.179592	0.000235098	0.000601498
GUCY1B1	-0.206268	0.00947759	0.0181968
SFSWAP	0.0445236	0.158409	0.225981
TNK2	0.2688	5.34477e-06	1.74055e-05
MON2	-0.546002	1.11699e-25	5.23224e-24
CDH3	0.151082	0.0250555	0.0438474
ARSF	-0.612035	0.00187331	0.00413316
GPBP1	-0.269997	1.58492e-15	1.74469e-14
DGAT2	0.489231	2.78248e-14	2.58382e-13
ZNF112	-0.210543	0.000309068	0.000777227
CS	-0.0436757	0.194534	0.269393
LTK	-0.0311451	0.813575	0.861028
MRPS24	0.756014	4.4325e-29	3.67532e-27
ELMO2	0.235057	3.24589e-10	1.82511e-09
WAPL	-0.3038	1.45518e-18	2.42939e-17
VMP1	-0.465184	2.9342e-14	2.71812e-13
APPBP2	-0.386487	6.23829e-22	1.6845e-20
POLD1	0.472344	5.82541e-15	5.92438e-14
SEZ6	-0.156104	0.388772	0.48129
EIF4B	-0.263394	3.93396e-13	3.15292e-12
SLC6A16	-0.704445	5.63825e-11	3.47086e-10
BICRA	0.458308	1.02557e-18	1.74674e-17
SPHK2	0.471325	1.78827e-15	1.95579e-14
RPL18	0.300798	7.97106e-07	2.90066e-06
CA11	0.0840432	0.267714	0.353465
ISOC2	0.339395	3.45355e-09	1.71378e-08
U2AF2	0.314384	2.07427e-19	3.86511e-18
EPN1	0.585474	2.78414e-26	1.43824e-24
MED29	0.207567	2.32703e-10	1.33188e-09
AHRR	0.10934	0.21552	0.293817
GSC2	0.0769514	0.922709
ZNF275	0.462823	2.02831e-28	1.51245e-26
MTMR1	0.399642	1.44699e-36	3.91475e-34
GPC1	0.598865	3.67763e-14	3.36253e-13
ADCK1	0.399741	1.33641e-17	1.94762e-16
HAGH	0.451224	1.68213e-19	3.17222e-18
RNF4	-0.0326707	0.215601	0.293909
CASP8	-0.20293	4.20013e-09	2.05712e-08
LIMCH1	-0.479552	1.91142e-08	8.61692e-08
INTS13	-0.222596	5.21585e-07	1.94551e-06
TM7SF3	-0.182491	0.00107338	0.00247237
DLX3	0.424864	0.0346254	0.0588099
SPA17	-0.407163	3.66143e-14	3.35135e-13
TSPAN32	0.0985211	0.422638	0.514774
CCN5	0.0138379	0.933902	0.95238
DMRT3	-0.571853	0.00260797	0.00560293
ST3GAL6	-0.782514	1.94265e-18	3.19399e-17
ATP2C2	0.0836782	0.166124	0.235428
NGFR	0.299679	0.0274506	0.0476703
CDON	-0.171543	0.0208041	0.0370684
TAF2	-0.229133	3.81731e-07	1.45157e-06
HIPK2	-0.349317	2.45016e-08	1.08817e-07
TNPO3	0.101096	0.000408245	0.00100595
BORCS8-MEF2B	0.10898	0.198931	0.274483
RFXANK	0.344089	1.48327e-11	9.806e-11
TMEM161A	0.541775	1.25525e-21	3.21858e-20
LPAR2	0.499298	1.3705e-18	2.29896e-17
CTSA	0.615929	4.83259e-30	4.78778e-28
SUGP2	-0.115358	0.00431182	0.00887752
SLC12A2	-0.43218	4.02292e-11	2.51985e-10
SNX24	-0.39331	5.19562e-09	2.51729e-08
EYA2	0.196803	0.141366	0.2048
CNN2	0.128249	0.00176595	0.00391347
ABCA7	0.200379	0.00529428	0.0106978
SNCAIP	-0.507743	3.52945e-05	0.000102597
DDX20	-0.219205	5.64736e-11	3.47546e-10
BTBD1	-0.297983	2.94359e-16	3.572e-15
FAR2	-0.208531	4.26398e-05	0.000122423
BCAS1	-0.294856	0.0061705	0.0122987
POU1F1	-0.256837	0.0767921	0.119789
CHI3L2	-0.512467	3.61261e-05	0.000104805
SBNO2	0.300953	4.17641e-08	1.80175e-07
PMS1	-0.310009	5.64985e-14	5.0211e-13
HMG20B	0.117849	0.0158858	0.0290595
CALCRL	-0.43106	2.82528e-07	1.09456e-06
TAF11	-0.118115	0.000227286	0.000582925
ANKS1A	0.0788687	0.0161459	0.0294804
AP3D1	0.221898	2.08858e-08	9.36752e-08
ZNF76	0.314316	4.85781e-14	4.35943e-13
SLC9A3R2	0.280071	1.85753e-06	6.43653e-06
NTHL1	0.411387	1.54649e-09	8.02727e-09
UHRF1BP1	-0.262117	1.54634e-10	9.04925e-10
GNAI3	-0.26425	1.31703e-16	1.6839e-15
IPO5	-0.077534	0.0726095	0.113909
OAT	0.0849347	0.148787	0.21402
WDR3	-0.160993	2.14561e-05	6.42966e-05
PKN2	-0.437857	3.41853e-18	5.39966e-17
WDR18	0.375216	2.0611e-08	9.24922e-08
TRAM2	-0.21221	6.7951e-06	2.18106e-05
NTN1	0.0468971	0.621567	0.700487
GLP2R	0.103582	0.336342	0.427027
MCM10	-0.309382	3.79049e-09	1.86868e-08
DGKA	-0.190159	0.00526458	0.0106449
ERBB3	0.0691745	0.0959787	0.145869
ROPN1	-0.66984	0.00237722	0.00514807
ANKRD44	-0.690748	3.17163e-21	7.6447e-20
KARS1	-0.0103379	0.742815	0.803129
ADAT1	-0.0556952	0.119894	0.177275
PDIA5	-0.144773	6.23966e-05	0.000174817
TBC1D22B	-0.0342379	0.195443	0.270477
NDUFB4	0.0145145	0.718555	0.782767
SPEN	-0.0583833	0.207779	0.284792
MYLK	-0.105243	0.311917	0.401209
ZC3H15	-0.168064	7.31543e-06	2.33687e-05
MAP2K4	-0.332449	5.00843e-17	6.78373e-16
PACC1	-0.0908563	0.0214104	0.0380282
SNAP91	-0.454243	0.0172315	0.0312542
SLK	-0.391634	3.7432e-15	3.92014e-14
CYB5R4	-0.356102	3.86847e-13	3.10279e-12
COL17A1	0.495011	3.51973e-06	1.17403e-05
GSTO2	-0.0979927	0.197063	0.272377
SEC61A2	-0.211888	1.24663e-05	3.86072e-05
PRKCQ	-0.104664	0.261965	0.347015
TLE2	0.766444	2.60946e-15	2.78815e-14
ASB1	0.0884524	0.0105013	0.0199499
FAM107B	-0.526476	2.79628e-14	2.59549e-13
ME1	-0.249797	0.0010948	0.00251748
TBC1D1	-0.131977	0.00257926	0.00554688
CDK13	0.0655815	0.0380852	0.0640368
MTHFD2	-0.335054	3.18364e-12	2.28824e-11
SLC9A7	-0.0343745	0.70596	0.772152
FOXJ2	0.059124	0.0931383	0.142012
YBX1	0.0408066	0.30697	0.39598
PDE4A	0.0963024	0.0940648	0.143285
PPP2R5A	-0.223338	1.64213e-10	9.57133e-10
CTNNA2	0.487104	0.0110724	0.020948
ELAVL1	0.0598505	0.0133489	0.0247786
TIE1	0.151793	0.0495898	0.0810588
DIP2B	-0.225794	4.58011e-08	1.96686e-07
SMARCD1	0.050965	0.0980077	0.148604
KDM4A	0.00875015	0.785336	0.837992
NFYC	0.140644	3.33619e-05	9.73545e-05
ZMYND12	-0.292834	0.000570604	0.00137669
SLC9A3	0.668825	2.43095e-06	8.29209e-06
NGEF	0.310438	5.48517e-08	2.33251e-07
ASPM	-0.626536	7.39742e-22	1.96481e-20
CD84	-0.753732	5.88101e-12	4.09855e-11
ELOVL1	0.317881	1.8236e-13	1.52045e-12
SPI1	0.125667	0.156171	0.223272
ZNRD1	0.289332	3.66598e-09	1.81108e-08
MPPED2	-0.2523	0.0311797	0.0535239
CLDN18	-3.33987	2.01608e-41	8.95672e-39
ZBTB11	-0.40352	1.21717e-23	4.16631e-22
ATXN3	-0.458236	1.8034e-24	6.95726e-23
GOLGA5	-0.238591	3.90121e-11	2.44833e-10
FGFR2	-0.452132	1.99559e-05	6.00612e-05
LRRC40	-0.484992	2.53663e-22	7.1948e-21
ISOC1	-0.170643	3.21583e-06	1.0788e-05
EML1	0.166968	0.0400097	0.0669765
TRMT11	-0.252081	3.50574e-10	1.96363e-09
THUMPD1	-0.295967	6.08062e-14	5.38014e-13
MSANTD3	-0.173697	1.13689e-05	3.53932e-05
KIF26A	0.510882	0.000100524	0.000273189
ATG2B	-0.306865	5.82993e-10	3.17993e-09
ARFGEF1	-0.195828	0.000159451	0.000419606
ACSM2B	-0.513125	0.101619	0.153442
ZFAT	0.00903814	0.861027	0.89834
MTFR1	-0.255509	1.78224e-07	7.07681e-07
STAG3	-0.0704551	0.450571	0.541931
FECH	-0.352699	8.8405e-11	5.3241e-10
MYO9A	-0.486869	1.01634e-15	1.15277e-14
DDX3Y	-0.537818	0.0268699	0.0467474
PFKP	0.0248534	0.695278	0.762861
IDI1	-0.205006	6.58355e-05	0.000183745
SP100	-0.292949	2.82146e-10	1.59903e-09
KLF6	-0.170786	0.00148052	0.00332539
PLPP1	0.18325	0.000163805	0.000430311
NEO1	-0.119963	0.0323823	0.0554036
TRAM1	-0.299389	2.73934e-08	1.211e-07
PHKA1	0.300849	1.05283e-05	3.29194e-05
TNFRSF1A	0.236562	2.96962e-09	1.48534e-08
CACNB1	0.25876	0.000104851	0.000284107
EVI5	-0.507539	2.64083e-22	7.45029e-21
STOML1	0.314681	1.91185e-11	1.24907e-10
PKM	0.0188295	0.739553	0.80037
DHX29	-0.258346	6.12234e-14	5.41251e-13
DNTTIP2	-0.187374	2.80207e-07	1.08626e-06
METTL22	0.183564	1.17798e-05	3.66021e-05
TP53BP1	-0.198639	3.34355e-05	9.75424e-05
TRO	0.217434	0.00735044	0.0144177
RRP15	-0.344572	4.9412e-14	4.43049e-13
RHOA	-0.133369	5.91614e-06	1.91657e-05
DHX8	0.0465872	0.103388	0.155766
PMS2P4	0.0784975	0.100877	0.152462
PRKCZ	0.32762	3.46435e-12	2.48239e-11
ZFY	-0.628425	0.0150724	0.0277025
IARS2	-0.222656	1.16548e-12	8.81528e-12
SYT1	-0.183177	0.141112	0.204478
NAV3	-0.472928	0.000207764	0.000536344
IDH3G	1.04629	1.12171e-72	3.15611e-69
ROGDI	0.363657	1.63057e-11	1.07327e-10
PDZD4	0.538046	2.02954e-06	6.99409e-06
ATP2B3	0.173515	0.365987	0.457904
ROCK1	-0.496564	2.38834e-18	3.87393e-17
CBFB	-0.220496	1.34212e-07	5.41119e-07
PDK3	0.141492	0.00931699	0.0179055
HYAL2	0.494887	1.64139e-19	3.10024e-18
HDAC4	-0.127383	0.00232046	0.00503522
RASSF1	0.0927646	0.0362149	0.0612384
FGFR3	0.266709	0.00592913	0.0118602
IFI35	0.151017	0.0119579	0.0224354
HEATR6	-0.202063	7.04295e-08	2.95123e-07
COASY	0.226016	1.01423e-07	4.16357e-07
PLEKHH3	0.340211	1.23725e-11	8.27282e-11
MEF2A	-0.319112	9.76154e-13	7.44194e-12
OTUD5	0.638795	5.29565e-79	1.86252e-75
TFE3	0.535353	9.7068e-65	1.46313e-61
TBC1D25	0.69693	2.11654e-83	8.93284e-80
ACSL4	-0.173189	0.00769566	0.0150444
INPP5A	0.113733	0.00027887	0.000705154
GPKOW	0.492928	1.1489e-39	4.21648e-37
GRIPAP1	0.442561	5.38922e-34	9.39884e-32
FTSJ1	0.522828	3.46101e-46	2.11698e-43
PRR11	-0.204696	5.12442e-05	0.000145542
REEP1	0.317319	0.0188841	0.0339642
ATP11A	0.276604	3.10805e-05	9.10432e-05
POLR1A	0.0785317	0.0289216	0.0500159
LAPTM4A	-0.0360479	0.265878	0.351347
TTC7A	0.180243	5.43239e-05	0.000153638
IP6K2	0.157442	1.59939e-05	4.88582e-05
STON1-GTF2A1L	-0.364286	0.0729955	0.114452
SRBD1	-0.441415	5.00757e-28	3.47606e-26
KIF2A	-0.354426	1.51317e-15	1.67051e-14
RASGRP2	0.186478	0.0285033	0.0493512
PSME4	-0.325948	2.76608e-20	5.8694e-19
IFT80	-0.434492	4.84566e-15	4.982e-14
SIRT2	0.2756	1.81507e-14	1.72947e-13
ERLEC1	-0.250988	1.88536e-12	1.39208e-11
PPP2R5B	0.135596	0.00237351	0.00514055
PYGM	0.405528	0.000132694	0.000353424
PAGE1	1.60066	0.000455899	0.00111576
PITX1	0.407656	3.19889e-07	1.22948e-06
TRPC7	-0.321615	0.0240801	0.0422788
MAST4	-0.304038	1.17613e-07	4.77754e-07
ADGRF5	-0.378182	1.6238e-07	6.48368e-07
SDK2	-0.330113	0.00693573	0.0136831
ADAM7	-0.448089	0.469279	0.559932
NUP133	-0.213187	7.0387e-12	4.85247e-11
NUCKS1	-0.427449	2.77196e-20	5.87892e-19
VPS35	-0.115551	0.00142934	0.00321856
DNAJA2	-0.10394	0.000433145	0.00106352
BCL3	0.434506	3.06717e-11	1.9472e-10
KCNAB2	0.471095	9.9819e-13	7.60033e-12
ABCC9	-0.715393	6.80565e-11	4.1506e-10
GAL	0.0694123	0.637759	0.714271
CLEC2D	-0.720886	7.23727e-19	1.25854e-17
FUNDC1	0.251081	7.95114e-08	3.30912e-07
MAOB	-0.193306	0.145389	0.209762
RORA	-0.848336	2.292e-18	3.72913e-17
DRD4	0.789116	3.22783e-16	3.89564e-15
TGFBR3	-0.261092	0.00205592	0.00450403
PLA2G10	0.508188	3.75572e-07	1.42918e-06
HES2	0.0973816	0.309944	0.399182
ATP1B3	0.0566977	0.154891	0.221637
NEDD4	-0.0413196	0.516297	0.605333
PIGB	-0.250989	3.15019e-09	1.57137e-08
MAPK6	-0.471056	4.2805e-22	1.18036e-20
GNB5	-0.053777	0.376572	0.468692
RAB27A	-0.425322	4.64059e-15	4.7957e-14
HDHD5	0.251251	5.14865e-07	1.92232e-06
UFD1	0.0127004	0.714368	0.779188
LRP6	-0.323782	2.79842e-10	1.5864e-09
GUCY2C	0.121255	0.0943346	0.143634
SCT	0.0806486	0.599161	0.68003
PHRF1	0.202858	2.35433e-07	9.2115e-07
ELP1	-0.157001	7.22265e-08	3.02143e-07
NUCB2	-0.531978	1.22729e-19	2.35658e-18
PFN2	-0.119749	0.235003	0.316403
PTPN3	-0.0400402	0.315391	0.404875
SPTB	-0.640939	2.00898e-10	1.15896e-09
DAPP1	-0.683284	4.16671e-12	2.95209e-11
FGF10	-0.272849	0.0331539	0.056609
SLC44A1	-0.145302	8.319e-05	0.000228702
TMEM260	-0.142123	0.00121719	0.00277624
SMG6	-0.192076	7.45902e-05	0.000206418
EXOC5	-0.496723	1.22711e-21	3.15025e-20
CLTCL1	0.0806587	0.298917	0.38707
FGF22	-0.21755	0.107577	0.161255
FSTL3	0.591421	2.35156e-11	1.51755e-10
DGCR2	0.298863	3.49352e-13	2.8165e-12
RNF126	0.458212	6.79659e-14	5.97604e-13
MNT	0.248281	3.24667e-08	1.42158e-07
ZXDC	0.0658881	0.0567041	0.091319
JMJD6	0.169857	6.32524e-07	2.33619e-06
POLB	-0.147839	0.00603219	0.0120447
ST6GALNAC1	-0.717419	1.36219e-10	8.03059e-10
WIPI1	-0.0394735	0.482875	0.573254
FRMPD1	0.249211	0.0997771	0.150973
GBA2	0.106321	0.018328	0.0330555
NDST1	0.0784611	0.075921	0.118575
ASNS	0.132	0.0356612	0.0603989
AP3M2	-0.111071	0.0160471	0.0293114
CNGB1	-0.242251	0.103084	0.155363
ST6GALNAC2	-0.196334	0.0621436	0.0990884
CHAT	-0.463607	0.0936407	0.142701
PABPC1	0.0662734	0.147602	0.212511
TESK2	0.014411	0.745057	0.804923
CFAP20	0.119173	0.000402446	0.000992518
CSNK2A2	0.0714102	0.0236283	0.0415566
PTPN21	-0.14082	0.00183389	0.00405189
EIF2B3	0.072871	0.0701543	0.110488
CAMK2A	-0.386268	0.000624255	0.00149706
TCOF1	0.0294456	0.555797	0.641351
CDC42	-0.246826	5.38883e-09	2.60552e-08
OSBPL3	-0.0881601	0.0711718	0.111924
EPHA8	0.638696	0.00985637	0.0188503
SLC12A3	-0.00852169	0.95449	0.967334
RAD18	-0.231698	8.49688e-09	4.00817e-08
ATP2B1	-0.453026	1.51403e-20	3.35431e-19
TRPM5	0.015246	0.901752	0.929201
NCK2	0.406702	9.21921e-23	2.79725e-21
MAP4K4	-0.162092	0.000618135	0.00148314
MGAT4A	-0.321589	2.27091e-09	1.1535e-08
RPL31	0.0271087	0.563854	0.648592
WDR1	0.304208	4.10231e-15	4.27184e-14
SNX13	-0.366812	2.1831e-11	1.41511e-10
MS4A12	0.381464	0.0734004	0.115038
ARHGAP10	-0.367091	1.95902e-05	5.90236e-05
RPS6KA2	-0.0576072	0.33592	0.426557
ING3	-0.190625	1.52339e-07	6.09718e-07
VASH1	-0.0803736	0.233245	0.314376
LMCD1	-0.228781	0.00117917	0.00269637
BUD23	0.21124	3.07413e-08	1.34953e-07
SEL1L	-0.396146	1.73421e-17	2.49803e-16
TRIP13	-0.064502	0.188846	0.262706
ATP6AP1	0.718589	1.47972e-94	2.08172e-90
TCF3	0.301662	1.49911e-10	8.79481e-10
TRIB2	-0.637298	8.37892e-14	7.27339e-13
DAZAP1	0.158979	4.844e-06	1.58555e-05
MBD3	0.350328	2.06052e-09	1.05207e-08
PRLH	0.0798066	0.890579	0.92057
HLTF	-0.502691	5.81169e-09	2.79971e-08
FAM50A	0.777068	7.98132e-49	5.43309e-46
FAM3A	1.06162	1.02439e-88	8.64691e-85
CPSF1	0.499708	7.85344e-17	1.03452e-15
MYO3B	-0.5745	7.58709e-06	2.41962e-05
CYBRD1	-0.240396	0.00856002	0.0165784
CDH19	-0.161813	0.43008	0.522076
PDCD2	-0.096923	0.00528673	0.0106851
SLC6A15	0.311514	0.164494	0.23345
RDH11	-0.271942	2.70095e-09	1.3582e-08
PRKACA	0.180731	1.81691e-07	7.2043e-07
ADGRL1	0.278123	8.17844e-06	2.59703e-05
SPP2	-0.422294	0.366373	0.458305
ACTN1	0.086469	0.0535484	0.0868033
ZFYVE26	-0.12922	0.00195165	0.00429187
RPS6KA6	0.408539	0.00121675	0.00277579
EPN2	-0.0411392	0.335404	0.425966
PTPN18	0.000385697	0.992428	0.995027
LIMS2	0.581457	1.78782e-09	9.20856e-09
ASIC4	0.205735	0.151518	0.217415
SPEG	0.236787	0.0612988	0.0978856
LNX1	-0.014919	0.788388	0.840242
ALDH3A2	-0.238536	1.89864e-06	6.57091e-06
TFRC	-0.217731	0.000992026	0.00229718
SREBF1	0.145698	0.026389	0.0459619
TRPC5	-2.38267	3.36068e-14	3.08812e-13
AFF4	-0.522708	4.75567e-23	1.50234e-21
UBE2D1	-0.192729	3.07131e-06	1.03279e-05
MPP5	-0.364696	2.13074e-19	3.96683e-18
RHOBTB1	-0.0406191	0.519056	0.607968
SMC1A	0.158771	0.000237325	0.00060679
HSD17B10	0.747735	8.14337e-41	3.43691e-38
MARK2	0.188317	3.35281e-08	1.46607e-07
HMMR	-0.411136	7.08538e-10	3.82647e-09
CHFR	0.274833	0.000166721	0.0004374
TRHDE	-0.212728	0.092203	0.140729
P4HA2	0.0192975	0.673571	0.744482
FCGR2B	-0.447622	0.000127389	0.000340324
NFATC3	-0.114262	0.00795375	0.0154926
TRNT1	-0.307365	9.73648e-14	8.37091e-13
ACADVL	0.0764598	0.133851	0.195236
STK10	0.0265528	0.500219	0.589895
FBXW11	-0.224287	7.76058e-14	6.76309e-13
ACAP1	-0.135853	0.0830257	0.128349
CRMP1	0.332928	1.8681e-05	5.64737e-05
EVC	-0.0736359	0.46831	0.559072
DERL2	-0.303797	1.25783e-14	1.22744e-13
SIDT1	-0.485067	9.57708e-09	4.48713e-08
NDE1	-0.0505951	0.149748	0.215219
IRAG1	0.0110897	0.895168	0.924163
TMEM38A	0.0934176	0.244632	0.327269
AP1M1	0.501578	3.54452e-32	5.00322e-30
PVR	0.306057	5.33932e-14	4.76016e-13
XRCC1	0.256978	8.85213e-11	5.33035e-10
SCARB1	0.525116	9.83864e-21	2.23488e-19
CYP2W1	0.994824	2.75004e-08	1.21547e-07
MCM2	0.229246	2.96326e-05	8.70982e-05
MOV10L1	-0.0438736	0.665807	0.738415
PANX2	0.400509	0.00307809	0.00651822
SELENOO	0.542566	8.30541e-21	1.90609e-19
TP63	-0.788216	3.77642e-09	1.86239e-08
ALPK1	-0.288085	4.19521e-10	2.32697e-09
LLGL2	0.368417	8.00806e-11	4.85046e-10
PDE8A	-0.137646	0.000354361	0.000881413
CLCN4	-0.0435232	0.641497	0.71745
NLE1	0.260147	1.10666e-07	4.51709e-07
SDHA	0.094134	0.0694401	0.109519
SMARCE1	-0.25752	2.08925e-08	9.36953e-08
FNDC8	0.188815	0.0971283	0.147393
GSDMB	-0.280466	0.000242969	0.000620245
KDM5A	-0.229639	5.8756e-07	2.17755e-06
ADAM11	0.057479	0.611008	0.691152
PPP2R3A	-0.40032	4.58791e-08	1.96982e-07
FERMT2	-0.23092	0.00875582	0.0169234
ABCB11	-0.279243	0.0888762	0.136272
DHRS9	-0.0437536	0.766755	0.822922
CD5L	-1.03246	0.000523532	0.00126987
PTGS2	-1.07089	5.51844e-15	5.63197e-14
IGF2BP2	-0.0803318	0.14292	0.206744
MAP3K13	-0.215077	1.67803e-09	8.67375e-09
ST6GAL1	0.333608	4.7624e-05	0.000135956
TBX21	-0.360403	0.000958891	0.00222681
VDAC1P1	0.184775	0.0489665	0.0801704
FRY	-0.430481	7.38408e-08	3.08499e-07
PICALM	-0.207091	1.65414e-08	7.51808e-08
NSF	-0.0844689	0.00262683	0.00563971
GLI2	0.289002	0.0018746	0.00413556
CLASP1	-0.0448288	0.189357	0.263304
MRPS34	0.453431	1.21523e-11	8.13723e-11
NOTCH3	0.383145	6.81096e-07	2.50245e-06
CLNS1A	-0.0249532	0.441543	0.533108
PPP2R2C	0.0455391	0.779382	0.833481
TEAD2	0.0490334	0.509813	0.598966
EED	-0.163444	2.43467e-07	9.51086e-07
CDHR2	0.585546	3.64935e-07	1.39083e-06
SNCB	-0.00993336	0.954365	0.967333
TSG101	0.0444463	0.152311	0.218434
NCBP3	-0.332308	6.60051e-18	1.00243e-16
ATP2A3	0.0796517	0.389161	0.481629
CA12	-0.150615	0.104635	0.157376
MGLL	0.0243436	0.659158	0.732986
NTN4	-0.0579014	0.402165	0.494446
BCS1L	0.256265	6.58471e-10	3.56841e-09
NUAK1	-0.233175	0.00282403	0.00602477
DPP8	-0.427462	2.06138e-21	5.09371e-20
SLC24A1	-0.0198448	0.675381	0.746014
ZNF532	-0.212136	0.00498965	0.010143
SCARF1	0.0186159	0.783465	0.836503
LMAN1	-0.601411	6.4847e-27	3.75428e-25
HACD3	-0.131324	0.00125027	0.00284491
IPCEF1	-0.532001	3.32538e-09	1.65465e-08
ZZEF1	-0.0416645	0.408359	0.50056
NOX3	-0.844546	0.0354773	0.0601212
ENO1	-0.0089623	0.864573	0.900948
SLC12A1	-1.58963	1.70546e-10	9.91991e-10
MYDGF	0.163496	0.00513657	0.010415
ANO8	0.196214	0.00109991	0.00252827
TUBE1	-0.297867	1.13143e-09	5.972e-09
ARHGEF10L	0.320971	4.83755e-10	2.66122e-09
TXK	-0.500335	1.87822e-09	9.64827e-09
WSCD2	0.339045	0.0448778	0.0741724
KCNQ2	0.702952	0.000563995	0.00136159
TACR2	0.596598	4.43197e-06	1.45986e-05
ACTR6	-0.32623	1.72429e-14	1.6487e-13
TIPIN	-0.334849	8.77761e-12	5.98094e-11
SRI	0.0819413	0.139271	0.202207
EIF4G3	-0.172172	0.000175131	0.000457814
NUP37	-0.142639	0.000498152	0.00121221
SEMA3A	-0.274152	0.00685843	0.0135458
GTSE1	0.000599006	0.989696	0.993179
SEMA3C	-0.0702029	0.321177	0.410891
TTC38	0.217466	0.000259435	0.000659605
ACAT1	-0.140951	0.00892668	0.0172142
GRAMD4	0.0487839	0.319462	0.409145
CELSR1	0.142305	0.0533798	0.0865551
WNT8B	-0.220012	0.0699116	0.110139
ZNF638	-0.423661	1.09482e-16	1.4187e-15
SLC25A40	-0.314418	4.08362e-10	2.26835e-09
TIMM21	-0.390376	3.37924e-20	7.07444e-19
ADD2	-0.221612	0.127934	0.187569
FGF4	-0.473883	0.00753911	0.0147637
RASAL2	-0.314806	2.3786e-09	1.20457e-08
VPS9D1	0.149087	0.00427457	0.00880385
ZNF37A	-0.432213	2.37448e-15	2.55259e-14
MARK3	-0.130025	1.66305e-05	5.06449e-05
SLC25A3	-0.0428985	0.249565	0.333034
FNDC3B	-0.372733	1.21653e-11	8.1446e-11
FOSL2	-0.0918365	0.0569933	0.0917183
CACNG5	0.00480807	0.990578	0.993733
CACNG4	1.2843	1.14609e-11	7.69375e-11
FRYL	-0.368354	2.24858e-08	1.00393e-07
TMEM131	-0.116678	0.000777254	0.00183222
FSCN1	-0.11566	0.28702	0.374272
ACTB	0.487394	4.47036e-25	1.89239e-23
MOCOS	-0.318873	4.88712e-07	1.8312e-06
PLD1	-0.43744	1.61771e-14	1.55348e-13
ATP12A	-0.610232	0.00845785	0.016394
WDR62	0.14946	0.016599	0.0302292
DLG1	-0.296028	2.12729e-13	1.76044e-12
RAB7A	0.0668871	0.0173783	0.0314867
BCAP29	-0.23776	5.73688e-08	2.43268e-07
SEC31B	-0.174472	0.0300292	0.0517193
SART3	-0.0209781	0.422006	0.514153
ARHGAP15	-0.492676	1.52903e-10	8.95917e-10
TUBA3D	-0.0322093	0.680788	0.750505
PAX2	-0.576169	0.00406907	0.00841262
EXOSC7	0.168285	5.76771e-05	0.00016249
KIFAP3	-0.110956	0.0120826	0.0226491
MKRN2	-0.137529	6.43976e-07	2.37496e-06
MCM6	-0.170517	1.18496e-05	3.68136e-05
REXO2	-0.120901	0.00341673	0.0071775
RBM7	-0.358268	2.94068e-17	4.12057e-16
RBMS2	-0.191921	1.36788e-05	4.2149e-05
BAZ2A	-0.072592	0.0564848	0.0910041
PTPN23	0.273926	4.78826e-11	2.97233e-10
MLH1	0.0347847	0.539908	0.627218
UNG	-0.0528141	0.179516	0.251517
FMO4	0.109181	0.080743	0.125276
KLHL20	-0.213082	6.70897e-10	3.63342e-09
RGS11	0.306426	0.00742938	0.0145603
SLC46A1	-0.0505214	0.43745	0.529195
PLXNA2	0.137616	0.00802082	0.0156136
SPAG5	-0.184784	8.14519e-05	0.000224274
ANKRD13A	-0.179698	1.20046e-07	4.87073e-07
TPD52	-0.458679	4.94134e-18	7.63637e-17
ACACB	0.207057	0.00106704	0.0024586
TRAF4	0.40838	1.3058e-14	1.26897e-13
PAG1	-0.445338	1.19586e-09	6.2908e-09
GPATCH1	0.0217857	0.50776	0.597102
ICAM3	0.232262	0.0245772	0.0430962
NT5C2	-0.217894	4.83674e-09	2.35314e-08
MCAM	0.0396402	0.534223	0.622068
GPC4	0.436038	7.5181e-13	5.81991e-12
MBNL3	-0.20351	0.00199827	0.00438639
CAMSAP3	0.46683	7.97082e-18	1.19591e-16
RAP1GAP	-0.566748	3.94596e-08	1.70722e-07
XAB2	0.527835	7.89373e-22	2.08744e-20
ARHGEF1	0.12989	0.00601473	0.0120132
STXBP2	0.3904	4.32914e-16	5.15115e-15
MAP2K7	0.145611	3.37006e-05	9.82545e-05
NMRK2	0.451559	0.0719812	0.113045
DGKD	0.111514	0.0127902	0.0238253
CTTNBP2	0.477781	1.17699e-05	3.6574e-05
ACTL6B	0.0330889	0.875662	0.909248
RARB	-0.1908	0.0173296	0.0314119
TOP2B	-0.284736	2.03079e-10	1.17089e-09
TM9SF3	-0.324242	8.24724e-16	9.46884e-15
NFKB2	0.162824	0.00166597	0.0037106
UBE2T	-0.14112	0.0106926	0.0202833
PPP1R12B	-0.393481	1.08721e-05	3.39341e-05
DNAJC10	-0.460156	1.23998e-24	4.92783e-23
GTF3C1	0.149455	2.33181e-05	6.95702e-05
IL4R	0.127745	0.000806814	0.00189702
USP33	-0.373772	1.42329e-20	3.16825e-19
PAK3	-0.525609	2.06175e-05	6.19155e-05
CAPN6	0.3929	0.0274983	0.0477423
DCX	-0.225003	0.197257	0.272574
SNRPA	0.134258	0.00177607	0.00393465
SPAG6	-0.706463	0.000660084	0.00157564
EXOSC5	0.425469	1.39922e-12	1.04891e-11
DYNC1I2	-0.0461026	0.127607	0.187184
APBB1IP	-0.304995	0.000651775	0.00155757
LRCH4	0.303818	3.55048e-10	1.98737e-09
FAM76B	-0.385613	4.56731e-15	4.72343e-14
SIRT6	0.465217	1.9852e-17	2.83538e-16
TYR	-0.458503	0.1881	0.261799
POLD3	-0.347809	3.50033e-21	8.39384e-20
ACTN2	-0.363049	0.0147822	0.0272153
CAPZB	-0.0171162	0.635044	0.711968
GPR137B	-0.233198	2.66802e-06	9.04156e-06
NAALAD2	-0.6419	1.98407e-10	1.14521e-09
JADE1	-0.273773	7.67023e-09	3.64101e-08
SLC25A43	0.48388	1.88501e-35	4.25438e-33
UBE2A	0.312122	2.54856e-14	2.37601e-13
FGFR1	0.0227977	0.779446	0.833499
FKBP6	-0.438777	0.0484219	0.0793557
SMC1B	-1.17143	9.04893e-18	1.34713e-16
FBLN1	0.516213	8.82964e-07	3.19711e-06
ITGA8	-0.189388	0.0124773	0.0233093
CST7	0.170013	0.113447	0.16886
MAP2	-0.593202	5.18501e-08	2.21066e-07
PIAS2	-0.78485	4.78708e-40	1.85357e-37
AMPH	-0.0399144	0.668849	0.740543
ARAF	0.652044	1.10226e-48	7.38426e-46
MCCC1	-0.0967635	0.014814	0.0272678
LAMP3	-0.188825	0.0123058	0.0230216
FAP	-0.338843	0.00467111	0.00955387
NEBL	-0.170619	0.00354019	0.00741175
ACER3	-0.360783	9.62164e-15	9.52796e-14
UBE2K	-0.299118	9.33248e-19	1.59788e-17
PIK3C3	-0.473788	1.20038e-27	7.84244e-26
N4BP2	-0.770724	1.18767e-27	7.77144e-26
TIGAR	-0.0431695	0.435029	0.526781
TULP3	0.104041	0.00311647	0.00659203
SYNJ2	-0.146747	0.000112571	0.000303368
ADCY2	0.275698	0.00778997	0.0152084
PPP2R5C	-0.250156	8.34173e-11	5.0416e-10
PMS2P1	0.0665345	0.134541	0.196129
RBFOX1	0.367422	0.0746294	0.116791
GNB1	0.116357	0.000235115	0.000601505
HOXA9	-0.127226	0.205538	0.282151
EDN1	0.196654	0.0344489	0.0585548
MLLT10	-0.175557	6.56289e-08	2.75993e-07
ZCWPW1	0.189459	0.00760318	0.0148775
ADCYAP1R1	0.136656	0.433612	0.525426
FGF20	-0.271201	0.281718	0.368428
P2RY10	-0.40306	0.0002529	0.000644155
ITM2A	-0.24654	0.00672499	0.0133053
NRDC	-0.0942643	0.000206467	0.000533322
VDAC3	-0.0689803	0.149276	0.214636
PCM1	-0.545093	4.56361e-23	1.44817e-21
TNRC6C	0.0706582	0.169815	0.239845
CBFA2T2	0.234613	3.8213e-07	1.45295e-06
BRINP1	0.165084	0.253114	0.337116
ITCH	-0.0856696	0.0694642	0.109544
PKD2L2	-1.71227	4.32287e-28	3.06119e-26
TP53INP2	0.235586	0.00104113	0.00240312
SDF4	0.288358	2.36648e-09	1.19872e-08
MYH7B	0.104861	0.413939	0.50616
BPIFB2	-0.146454	0.649579	0.724644
TP73	0.166052	0.104574	0.157312
TOLLIP	0.440281	1.9543e-26	1.04539e-24
UBE2D4	0.147711	1.04081e-05	3.25605e-05
CLUL1	-0.311221	0.0124511	0.0232686
RUNX1T1	-0.570144	9.1019e-08	3.76024e-07
CDH17	0.143957	0.0239506	0.0420778
THOC1	-0.453459	1.08524e-22	3.25533e-21
FKBP7	-0.210042	0.000179836	0.000468984
OSBPL6	-0.214478	0.0799365	0.124161
SLC1A3	-0.68895	8.14224e-09	3.84991e-08
XRCC5	-0.143443	6.31762e-07	2.33358e-06
LXN	-0.366825	5.09689e-09	2.47315e-08
SP140	-0.587083	1.62447e-08	7.39518e-08
MKNK1	-0.00251267	0.936349	0.954167
TNS1	0.076083	0.470738	0.561292
REXO1	0.422016	4.92256e-16	5.81788e-15
SAR1A	-0.28701	2.70239e-20	5.74871e-19
CDC14A	-0.33252	4.72759e-09	2.30322e-08
RAPGEF3	0.0896302	0.166919	0.23638
CEACAM1	0.206016	0.00553263	0.0111341
SENP1	-0.197375	5.28978e-08	2.25283e-07
DUSP13	-0.257456	0.227887	0.308239
CIC	0.230443	6.54133e-07	2.40989e-06
LIPE	0.619951	4.18092e-19	7.4801e-18
FDFT1	-0.17345	0.00448127	0.00919948
PAFAH1B3	0.512623	1.31276e-15	1.46264e-14
OPHN1	0.0314972	0.582265	0.664994
AFM	-1.39699	0.000925538	0.00215418
KIF22	0.086235	0.0594206	0.0951745
SCGN	0.295877	0.0647302	0.102797
CARMIL1	-0.355452	2.40971e-15	2.58849e-14
PGM1	0.00841158	0.887934	0.918651
DDX1	-0.143814	9.91386e-07	3.56702e-06
DNM2	0.18004	1.87948e-05	5.67977e-05
EPB41L2	-0.210692	0.000361208	0.000897702
RIMS1	-0.231172	0.218694	0.297569
MOXD1	-0.168642	0.0878674	0.134921
STX7	-0.388088	2.44442e-22	6.96601e-21
RABL2B	-0.0722444	0.0521499	0.0847707
KEAP1	0.442181	1.86179e-19	3.48766e-18
DDX43	-0.0175843	0.925479	0.946725
PTPRH	0.0396993	0.581452	0.664325
DCT	-0.175135	0.416368	0.508611
SLC35C2	0.430354	1.83197e-25	8.28708e-24
CRYBG3	-0.861748	6.20554e-27	3.6075e-25
EPHA6	-0.522359	0.0131328	0.0244086
SCTR	0.00427681	0.975124	0.982597
RFX3	-0.591355	1.51098e-24	5.88837e-23
RIF1	-0.55235	2.19263e-19	4.07485e-18
RAB21	-0.31855	6.35549e-13	4.95994e-12
SLC4A4	-0.791283	1.48553e-07	5.95469e-07
SMARCA2	-0.121658	0.00985965	0.0188549
RDH8	-0.352438	0.100301	0.151679
SESN1	0.18038	0.0418668	0.0697312
MID2	-0.0317256	0.720552	0.784413
DNAAF6	-0.776518	0.0249002	0.0435882
COL5A3	-0.127916	0.131561	0.192302
SRCAP	0.185099	1.60821e-06	5.61318e-06
PUM3	-0.0522932	0.182562	0.25515
CPB2	-0.462291	0.012055	0.0226034
CHRNA3	0.0564652	0.662082	0.735482
KCNN2	-0.456643	2.16887e-05	6.49383e-05
CNOT4	-0.108628	0.00193636	0.004262
PSEN1	-0.110054	0.00044058	0.00108065
CPOX	-0.198562	2.12689e-09	1.08412e-08
CLDND1	-0.275513	8.08363e-12	5.53397e-11
MOK	-0.12415	0.127915	0.187553
HSP90AA1	-0.280465	3.6773e-10	2.05455e-09
RBL1	-0.100676	0.0865377	0.13314
DLGAP4	0.263908	5.47797e-12	3.83158e-11
IGSF9B	-0.20793	0.0543564	0.0879509
CFHR2	0.0426117	0.986181
CROCCP3	-0.202743	0.00769522	0.0150443
NDC80	-0.540878	6.35564e-24	2.2688e-22
AP4E1	-0.307223	1.49629e-12	1.1187e-11
RSBN1	-0.419041	1.58171e-19	2.99624e-18
MAGI3	-0.314791	1.17305e-10	6.9662e-10
CXCL2	-0.322379	0.00174843	0.00387891
AFP	0.178957	0.341555	0.432347
COL4A4	-0.916431	8.84366e-13	6.77276e-12
TCF7	0.440303	7.38254e-13	5.72337e-12
OSTM1	-0.237576	3.80945e-07	1.44871e-06
CDH7	-0.698453	0.000901474	0.00210261
IMPG2	-0.991319	1.06761e-17	1.57492e-16
PCNP	-0.349642	9.59818e-14	8.26548e-13
EXD2	-0.176664	3.43236e-08	1.49822e-07
ARG2	-0.108853	0.128723	0.188586
MEF2C	-0.394798	5.76702e-07	2.13938e-06
PTPRC	-0.785187	1.67197e-14	1.60231e-13
CACNA1S	0.131585	0.384119	0.47659
PKP1	0.158685	0.243011	0.325524
UBA5	-0.343524	1.00349e-20	2.27578e-19
STK17B	-0.516482	2.22007e-20	4.80011e-19
CDC14B	-0.143358	0.00238405	0.00516126
ZNF510	-0.270666	5.26409e-10	2.88384e-09
LRP2	-0.516759	0.013289	0.0246794
ZNF506	-0.289562	1.12398e-06	4.01027e-06
JMJD4	0.258404	6.39004e-09	3.06329e-08
DUSP12	-0.139547	3.98966e-05	0.000115016
AACS	0.12421	0.00442508	0.00909385
DELE1	0.00218145	0.949834	0.963856
SLC13A1	-1.18215	0.00173269	0.00384642
CADPS2	-0.310601	4.72441e-07	1.77349e-06
PCDHB4	0.184483	0.0832411	0.128613
PCDHA6	-0.265929	0.104624	0.157368
PCDHGA2	-0.324729	0.00163332	0.0036425
HSPB11	-0.0913878	0.0545126	0.0881751
PHLPP1	-0.0736666	0.12456	0.183333
ATP8B1	-0.317193	2.53339e-09	1.27851e-08
IL12RB2	-0.600815	1.06207e-09	5.6249e-09
SMARCD3	0.153834	0.00999257	0.0190788
WDR70	-0.0530754	0.0953207	0.144984
FYB1	-0.817661	3.22482e-16	3.89313e-15
MPP4	-0.521566	8.47431e-06	2.68492e-05
STRADB	-0.0136468	0.773492	0.82843
BZW1	-0.325077	1.71457e-13	1.43493e-12
PGR	-0.565826	5.50318e-06	1.78883e-05
C1QTNF3	-0.011734	0.898283	0.926266
ME2	-0.452346	1.08829e-16	1.4111e-15
C5orf22	-0.284086	5.40712e-13	4.25364e-12
CCNT2	-0.384997	1.15472e-19	2.22941e-18
FAM135A	-0.570076	4.48621e-24	1.64073e-22
COL19A1	-1.06687	1.05718e-08	4.92584e-08
EPB41L3	-0.385305	0.000260923	0.00066311
COBLL1	-0.0525349	0.39301	0.485369
DLG3	0.229503	4.1552e-08	1.79297e-07
KCNK2	-0.0636497	0.716503	0.780992
SERTAD4	-0.724719	3.94978e-12	2.80782e-11
TRAF5	-0.269025	9.7024e-06	3.05111e-05
MRPL22	-0.0605589	0.232379	0.313461
GEMIN5	-0.182853	8.99109e-08	3.71737e-07
OPRK1	-0.948281	0.000135698	0.000360843
NFE2L1	0.117519	0.00224855	0.00489201
SEMA5B	0.301896	4.11432e-05	0.000118384
GSK3B	-0.159522	6.19608e-07	2.2913e-06
ITGB5	0.344682	6.35895e-15	6.44678e-14
ERC1	-0.100483	0.044963	0.0742871
XPO1	-0.318843	1.20036e-15	1.3463e-14
LINC01587	-1.9167	1.24014e-08	5.73401e-08
RNF13	-0.254081	1.29947e-10	7.68019e-10
TRPM3	-0.0959627	0.585301	0.667529
PALB2	-0.132207	3.60676e-05	0.00010465
DOP1A	-0.327599	2.55248e-09	1.28768e-08
LYRM2	-0.265727	2.49655e-14	2.33113e-13
BCKDHB	-0.202767	6.8684e-06	2.20291e-05
KAT6A	-0.146294	0.00379384	0.00789735
TUT7	-0.317077	4.51805e-12	3.18977e-11
ULK2	-0.151778	0.00693275	0.0136779
GRHL2	0.0384888	0.288243	0.375565
TNPO1	-0.440439	5.56079e-26	2.74174e-24
PLOD1	0.145706	0.00250031	0.00539083
P2RX5	0.141413	0.208846	0.286059
ITGAE	-0.18778	0.000133849	0.000356208
DIS3	-0.216268	1.23051e-06	4.36601e-06
PIBF1	-0.214639	0.000269592	0.000683536
TDRD3	-0.196845	2.47638e-05	7.35923e-05
AC000061.1	-0.772197	2.19507e-08	9.81291e-08
NUFIP1	0.0553154	0.287978	0.375312
PDS5B	-0.344207	3.82911e-10	2.13315e-09
OXCT1	-0.606748	1.0005e-13	8.59475e-13
RRAGB	0.307665	3.77367e-10	2.10394e-09
EPYC	-0.397414	0.0560508	0.0903738
CYLD	-0.306963	7.88123e-10	4.23837e-09
SLC27A5	0.61458	1.50856e-10	8.84674e-10
ZNF324	0.184673	2.09815e-07	8.25434e-07
ZNF671	-0.332633	2.92329e-05	8.60133e-05
ZNF416	-0.033718	0.458183	0.549216
ZNF586	-0.266848	1.82314e-06	6.32518e-06
ZNF446	0.234337	3.5563e-09	1.76042e-08
ZNF264	-0.551424	4.17654e-11	2.61103e-10
RPS5	0.394435	3.73248e-07	1.42072e-06
FAT1	-0.101188	0.110098	0.164537
YTHDC1	-0.145478	1.86059e-09	9.56123e-09
CHMP2B	-0.243012	1.13989e-08	5.28964e-08
SMAP2	-0.0972701	0.0137649	0.0254838
PPIE	0.197316	6.42236e-07	2.36958e-06
ZMPSTE24	-0.196995	3.94716e-06	1.30885e-05
STARD7	-0.081273	0.000382019	0.000945304
NOA1	0.00664009	0.863904	0.900451
REST	-0.479504	1.96299e-22	5.67452e-21
HAL	-0.39345	0.000168651	0.000442245
SSH1	-0.0965445	0.0126939	0.0236679
GSTP1	0.412965	2.9908e-09	1.4954e-08
APLP2	0.118409	0.00068537	0.00163184
FAM234B	-0.26569	0.00097056	0.00225143
SLCO1A2	-0.968101	1.29434e-05	3.99704e-05
WBP11	-0.0196805	0.521239	0.610029
EIF3I	0.0719579	0.101848	0.153726
NKAIN1	0.281273	0.0387544	0.0650686
COL16A1	-0.226912	0.0110226	0.0208669
TXLNA	-0.076451	0.0114296	0.0215543
APOB	-0.568642	0.0190225	0.0341898
NCOA1	-0.213283	1.78891e-07	7.10064e-07
AGBL5	0.180653	4.72529e-06	1.54946e-05
EFR3B	0.194311	0.029402	0.0507385
KIF3C	0.278643	6.02546e-06	1.94929e-05
RAB10	-0.138139	3.26442e-06	1.09418e-05
GCKR	-0.608859	1.43553e-06	5.04172e-06
HADHA	-0.0366289	0.224398	0.304144
MAPRE3	0.526651	3.51683e-15	3.69633e-14
CAD	0.25384	6.32905e-08	2.66717e-07
CD59	0.042288	0.392945	0.485303
CD82	0.189452	0.00132594	0.00300237
BCORL1	0.366408	1.60304e-12	1.1945e-11
ATRX	-0.192779	0.00306225	0.00648806
AK6	-0.286268	1.10902e-11	7.46032e-11
FCN1	-0.248658	0.0550934	0.0890138
MYNN	-0.322248	1.91545e-15	2.08692e-14
MECOM	-0.30333	1.80034e-09	9.26867e-09
SCAMP1	-0.440646	3.29953e-20	6.9213e-19
PREP	0.033029	0.425852	0.517907
HACE1	-0.49644	1.5112e-19	2.86782e-18
SEH1L	-0.323334	6.71401e-15	6.78393e-14
WDR47	-0.186002	3.39584e-07	1.30091e-06
WDFY1	-0.255899	3.13094e-10	1.76377e-09
OVGP1	0.133352	0.0451385	0.074542
SLC25A24	-0.381296	3.06473e-13	2.48936e-12
MAP3K4	-0.168736	1.90588e-08	8.59377e-08
PILRA	-0.11647	0.223493	0.30317
IGSF9	0.427908	2.55233e-08	1.13102e-07
ABCB1	0.161179	0.173408	0.244232
ZNF213	0.68404	3.05361e-33	4.86331e-31
AKR1B1	0.253281	0.00182581	0.0040351
CPNE3	-0.17831	0.000150939	0.000398872
RRN3	-0.0677388	0.0549501	0.0888027
CTTN	0.103885	0.00219821	0.00479138
WNT11	0.718206	1.57667e-06	5.50946e-06
MTIF2	-0.162664	1.85246e-06	6.42004e-06
DDHD2	-0.238146	2.34152e-06	8.00193e-06
TTC39A	0.0868048	0.193777	0.268495
EPS15	-0.394083	5.3447e-24	1.93293e-22
ORC1	-0.136276	0.0172671	0.0313134
MGST2	-0.109961	0.0274563	0.0476772
CHERP	0.293311	1.81353e-13	1.51295e-12
ATG16L1	0.00554655	0.845656	0.885872
USP40	0.0555824	0.105607	0.158696
POMGNT1	0.130942	0.00126562	0.00287722
RAD54L	-0.012925	0.806082	0.85492
MAST2	0.263341	3.50449e-09	1.73661e-08
DNAJA1	-0.144659	6.21542e-05	0.000174213
B4GALT1	0.032877	0.415445	0.507742
CHMP5	-0.12018	0.00642998	0.0127677
NFX1	-0.038246	0.192781	0.267361
AQP6	0.198407	0.0877671	0.134787
DIMT1	-0.238601	1.6325e-09	8.44977e-09
IPO11	-0.301672	1.00713e-14	9.93361e-14
FOLH1	-0.408707	3.69582e-06	1.22956e-05
EIF2AK1	0.161969	2.3414e-06	8.00193e-06
NME8	-0.627345	1.43331e-06	5.03478e-06
EPDR1	0.384951	6.38308e-06	2.05773e-05
SNX10	-0.438291	4.66789e-08	2.00293e-07
SEPHS1	0.164064	1.97503e-07	7.79759e-07
MRPL28	0.280039	1.00922e-06	3.62718e-06
HBQ1	-0.499407	0.0190299	0.0342001
ITPKC	0.345503	3.54718e-16	4.25671e-15
CEACAM6	0.38374	3.84463e-05	0.000111078
FAT2	-0.517888	1.27801e-06	4.52382e-06
RBM22	-0.132296	1.27698e-07	5.16286e-07
TMED2	-0.34464	3.93506e-14	3.57929e-13
ERO1B	-0.768957	1.20039e-17	1.76033e-16
ZFAND6	-0.24176	6.72925e-10	3.64393e-09
HSD17B2	-0.0385338	0.760287	0.817547
TXLNG	0.0972275	0.05726	0.0920912
PPEF1	-0.14719	0.151219	0.21706
LAT2	-0.0586754	0.381072	0.473381
HUWE1	0.306699	3.45654e-12	2.47722e-11
ZW10	-0.106827	0.000774199	0.00182604
ALG9	-0.121581	0.00102105	0.00236064
MYBPC2	0.0455481	0.720027	0.783981
NOX4	-0.347893	0.00227917	0.00495275
ACOX3	0.202314	4.23227e-08	1.82417e-07
MTMR2	-0.246151	6.1852e-12	4.29847e-11
PPP1R15A	0.226483	2.25738e-05	6.74498e-05
HSD17B14	0.371849	2.73834e-06	9.26501e-06
TRIP6	0.306273	0.000375796	0.000931161
ACHE	0.681894	1.52658e-09	7.92684e-09
FTL	0.152417	0.00398	0.00824827
SRRT	0.195933	2.13864e-08	9.5778e-08
BAX	0.291291	1.70747e-08	7.75044e-08
NLK	-0.146948	5.13248e-05	0.000145752
PIGS	0.135496	0.00131428	0.00297885
ADAMTS2	0.102444	0.31156	0.400829
TMPRSS11E	-0.719435	0.0049876	0.0101393
ATXN7L3	0.220364	6.94804e-12	4.79546e-11
PGS1	0.229212	4.20052e-09	2.05712e-08
PSMC5	0.101649	0.0124738	0.0233037
UIMC1	-0.125194	7.15026e-06	2.28726e-05
CETP	-0.171251	0.0273817	0.0475593
MMP2	0.0221667	0.825154	0.869836
MT3	-0.267563	0.146498	0.211152
LPCAT2	-0.176618	0.00987571	0.0188804
GNAO1	0.175221	0.134938	0.196605
OGFOD1	-0.110474	1.25892e-05	3.8965e-05
SH3BP2	-0.091429	0.0228537	0.0403134
NOP14	0.0270399	0.426423	0.518441
ADD1	0.0322644	0.204235	0.280572
L2HGDH	-0.289769	9.04362e-10	4.82841e-09
TXNDC16	-0.3733	7.13544e-12	4.91275e-11
RTRAF	-0.202167	7.2216e-08	3.02129e-07
NID2	0.0116964	0.885646	0.916998
GMCL1	-0.283097	6.16173e-15	6.26037e-14
SF3B2	0.0326721	0.260695	0.345571
KLHL42	-0.0389682	0.415065	0.507322
GNAS	0.260899	2.81464e-07	1.09073e-06
DNM1L	-0.257331	1.18115e-11	7.914e-11
PTHLH	0.269352	0.0132828	0.024669
PHACTR3	0.791427	1.18967e-08	5.51152e-08
ERGIC2	-0.317963	2.9771e-13	2.42191e-12
TFAP2C	-0.109999	0.363568	0.455256
AURKA	0.115011	0.0271751	0.0472297
CASS4	-0.617872	1.8434e-10	1.06752e-09
PIR	0.278554	1.91375e-05	5.77504e-05
AAMDC	0.252153	1.41495e-07	5.68416e-07
RFX2	0.215404	0.000205227	0.000530578
METTL2A	-0.120903	0.00115607	0.002647
SULT2B1	0.87956	4.18975e-22	1.15801e-20
ALG6	-0.268782	8.00289e-10	4.29941e-09
CNOT3	0.279312	9.07415e-11	5.46014e-10
GP6	-0.300849	0.0151389	0.0278137
PTPN4	-0.454074	8.45315e-19	1.45204e-17
DDX18	-0.169194	3.0017e-06	1.01115e-05
KHSRP	0.170359	1.35823e-06	4.78897e-06
GNA11	0.335913	7.35364e-13	5.70201e-12
ASAP3	-0.0800301	0.221945	0.301439
EDEM2	0.389233	1.59185e-19	3.01274e-18
DNMT3B	0.174336	0.0110399	0.0208931
REM1	0.229539	0.00750624	0.0147041
TPX2	0.138321	0.00754268	0.0147694
FER1L4	0.87076	4.75715e-14	4.27363e-13
PDRG1	0.476981	1.48078e-16	1.88186e-15
EPB41L1	0.561921	3.74497e-21	8.94997e-20
SLC15A1	0.257603	0.119784	0.177149
DOCK9	-0.0914427	0.0750224	0.117332
ANKRD10	-0.0600623	0.259555	0.344244
TGDS	-0.203201	0.000146772	0.000388664
DOCK3	-0.327198	0.00107827	0.00248285
C3orf18	0.221309	0.00116231	0.00265983
COQ9	0.151883	0.00023229	0.000594891
TMEM40	0.715402	1.24056e-05	3.8425e-05
KIF9	-0.0881637	0.0669955	0.105984
ARHGAP28	-0.44049	1.35088e-06	4.76465e-06
CRLS1	-0.00149175	0.978157	0.984784
DEFB127	0.114249	0.968464
PPP1R13B	0.074911	0.0620878	0.0990144
ATRN	-0.0157539	0.803726	0.853062
SMOX	0.62265	3.22569e-21	7.76211e-20
SIGLEC1	0.0126654	0.907933	0.933979
FKBP1A	0.0368713	0.428448	0.520439
NSFL1C	0.191743	1.74289e-05	5.28894e-05
SLC4A11	-0.0132003	0.91005	0.935621
C20orf194	-0.289749	0.00101759	0.00235303
ZNF343	0.178416	0.000271295	0.000687276
EBF4	0.340422	8.4281e-05	0.000231535
CPXM1	0.392195	1.35095e-05	4.16485e-05
MAVS	0.149436	0.00287622	0.00612622
LZTS3	0.410414	5.39932e-07	2.01004e-06
F11	0.163232	0.452755	0.544061
XRN2	-0.0581034	0.220504	0.299713
KIZ	0.141509	0.0433905	0.0719991
DYNLL1	0.0336389	0.264491	0.349787
TESC	0.137032	0.225749	0.30568
SNX5	-0.110604	0.0235097	0.0413651
RPL6	-0.148219	0.00255388	0.00549763
SIRPG	-0.171652	0.0774008	0.12064
MAPKAPK5	-0.046564	0.150187	0.215761
P2RX7	-0.399165	2.76339e-05	8.15928e-05
ESF1	-0.20829	0.00223887	0.00487271
RBBP9	-0.198199	0.000197185	0.000511019
ANAPC5	0.0428479	0.187029	0.260531
SLC23A2	-0.131274	0.0173892	0.0315052
SLC8B1	0.0717873	0.0754998	0.118022
TMEM230	-0.0189867	0.709577	0.775245
DZANK1	0.036701	0.579725	0.662729
KDM2B	0.127103	2.72186e-05	8.04398e-05
CFAP61	-0.337082	0.00238937	0.0051716
LHX5	0.530523	0.0148424	0.0273142
TASP1	-0.0668912	0.180781	0.25303
OAS1	0.204236	0.000987095	0.00228677
GCN1	0.0156252	0.691625	0.75988
RPLP0	0.242931	4.48211e-05	0.000128362
PXN	0.0876871	0.0200703	0.0358759
SIRT4	-0.101345	0.140113	0.203239
RPH3A	0.0660717	0.659365	0.73312
KIF16B	0.0462461	0.415594	0.50788
TRMT6	0.0425599	0.419632	0.511985
CHGB	0.259088	0.0964753	0.146508
PEBP1	0.210666	9.82371e-07	3.53672e-06
TBX5	-0.229484	0.447051	0.538649
BRAP	-0.102062	4.33962e-05	0.000124467
ERP29	0.0536858	0.194725	0.26964
NOS1	0.498882	0.00512789	0.0103994
FUS	0.1526	3.84047e-05	0.000110973
IGBP1	0.496729	6.24584e-29	5.05961e-27
FXYD5	0.209428	0.00197823	0.00434669
ZNF302	-0.269688	3.21604e-07	1.23562e-06
GRAMD1A	0.301798	6.00051e-09	2.8854e-08
FXYD3	0.0572408	0.495522	0.585451
HEPH	0.325178	1.82064e-08	8.2305e-08
CDIP1	0.635078	4.01329e-14	3.64417e-13
CMTM1	-0.0961142	0.0949726	0.144506
KCNH4	0.511623	5.64884e-06	1.83434e-05
GANAB	0.0350129	0.283195	0.370118
GMIP	0.322968	6.00334e-18	9.17015e-17
RBM41	-0.0884162	0.164415	0.233374
BIRC5	-0.0477795	0.411316	0.503629
LAG3	-0.207444	0.0462361	0.0761698
MLF2	0.201352	3.225e-06	1.08162e-05
OTUB2	-0.221969	0.00255832	0.00550579
DDX24	-0.0702029	0.01909	0.0343023
ZBTB25	-0.4532	1.07269e-18	1.82258e-17
NECAP1	-0.219079	3.74685e-09	1.84846e-08
ARHGAP4	0.491287	4.88948e-06	1.59945e-05
ANKRD24	0.873285	1.26557e-19	2.42237e-18
DHX32	-0.0540135	0.126639	0.185964
RCOR1	-0.235568	1.77512e-08	8.03853e-08
GPATCH2L	-0.494153	7.67407e-19	1.32903e-17
LTBP4	0.291068	0.000210659	0.000543252
BLVRB	0.550659	1.93789e-12	1.42613e-11
SLC9A1	0.209341	0.000257673	0.000655402
SPTLC1	-0.144307	9.24827e-06	2.91613e-05
PAPOLA	-0.276868	8.82488e-14	7.64233e-13
CCNK	-0.233302	2.87706e-09	1.44195e-08
PCBP4	0.54413	1.16369e-22	3.47092e-21
RGS1	-0.550877	2.19509e-08	9.81291e-08
YPEL3	0.590081	2.03949e-16	2.5354e-15
MRPS33	0.114008	0.0153007	0.0280755
NDUFB2	0.165508	0.000236488	0.00060476
NUDC	0.0354479	0.439418	0.531089
MAEA	0.177352	4.95431e-05	0.000141043
ICAM1	-0.131473	0.0845099	0.130373
STRN4	0.34892	3.9499e-17	5.42662e-16
IRAK3	-0.978244	2.09866e-21	5.18279e-20
LYZ	-0.964582	4.61099e-12	3.25375e-11
SI	-0.447529	0.0124718	0.0233012
MUL1	0.0971005	0.00495168	0.0100731
TFAP4	0.26201	6.32906e-11	3.87464e-10
PDCD7	0.0274484	0.352289	0.44358
SPG21	-0.0518365	0.080452	0.124866
FETUB	-0.352141	0.202796	0.278913
DNAJB11	-0.123453	0.000115644	0.000310995
P3H2	0.213308	0.0360591	0.0610092
THPO	-0.140333	0.213492	0.291421
CHRD	0.299012	0.00037361	0.000926126
FLT3LG	0.123515	0.0635827	0.101152
RAB11FIP3	0.500562	4.41998e-24	1.61791e-22
GNPTG	0.330319	2.56184e-14	2.38787e-13
ZNF268	-0.235738	2.84535e-05	8.38604e-05
GOLGA3	-0.0240699	0.542436	0.629392
PABPC4	0.0855016	0.0153361	0.0281368
CD209	-0.382989	0.000268549	0.000681097
CERS4	0.56981	4.72736e-07	1.77444e-06
MCOLN1	0.415445	1.09181e-14	1.07362e-13
USP48	-0.290304	2.91827e-18	4.6583e-17
EFNB1	0.817159	1.15248e-67	2.31622e-64
PDPR	-0.128825	0.0109974	0.020822
AARS1	0.127793	0.000971629	0.00225329
GLG1	-0.066274	0.0431648	0.0716809
KIF4A	0.243641	1.86026e-07	7.36929e-07
TNRC6A	-0.212719	1.11945e-06	3.99512e-06
PLEKHG2	-0.0121089	0.840882	0.882228
DLL3	0.687137	6.4967e-06	2.09164e-05
NAT14	0.0224843	0.770367	0.825818
PITPNM2	0.249368	2.51977e-06	8.57499e-06
EXOC1	-0.138007	0.000207806	0.000536419
RBM27	-0.3988	1.13296e-16	1.46336e-15
POU4F3	0.324898	0.011197	0.0211649
OSBPL8	-0.65599	9.42149e-24	3.26733e-22
DTX2	0.452542	8.45242e-18	1.26367e-16
NLRC4	-0.547103	3.15593e-14	2.91025e-13
PUS7	0.00276648	0.950386	0.964231
LAMB4	-0.416839	7.27058e-05	0.00020152
NRCAM	-0.343879	0.0119037	0.0223466
LAMB1	-0.17931	0.00102671	0.00237321
SLC26A4	-0.615113	9.95062e-10	5.29124e-09
SLC26A3	0.350888	0.043937	0.0728029
DLD	-0.127972	0.000334088	0.000835072
WDR7	-0.472256	4.05235e-20	8.40027e-19
TXNL1	-0.285299	5.30283e-12	3.71709e-11
IL5RA	-0.368424	0.00859965	0.0166505
ABCC6	0.564731	2.89071e-12	2.08551e-11
CMTM6	-0.396254	7.09653e-21	1.64385e-19
ITGA6	-0.323771	4.11281e-11	2.57348e-10
RAPGEF4	-0.145226	0.079702	0.123843
MAP3K20	0.00325111	0.955424	0.967969
SMPX	0.735351	0.000416022	0.00102398
FH	-0.111269	0.00808194	0.0157253
SEL1L3	-0.0485504	0.178105	0.249823
TF	0.0353713	0.834002	0.876755
CDV3	-0.248376	1.17829e-14	1.15489e-13
MYO15A	0.0687172	0.424795	0.516939
ALKBH5	-0.0467824	0.178841	0.250697
APOH	-0.497851	0.0016306	0.00363739
NLRP1	-0.0161899	0.85192	0.891154
PITPNM3	-0.277481	0.000609043	0.00146274
SPAG7	-0.00345521	0.941744	0.957996
ORC6	-0.0388466	0.44718	0.538774
ZFHX4	-0.759718	2.4253e-07	9.47511e-07
SLC17A6	-0.21918	0.846195
CPA1	0.566362	0.0454757	0.075049
ZC3HC1	0.0923291	0.00301683	0.00639954
ESR1	-0.932928	8.61933e-15	8.58779e-14
RGS17	-0.739169	3.70686e-15	3.88594e-14
ANGPT2	-0.488156	4.67011e-13	3.70423e-12
TMEM101	0.309588	1.22369e-09	6.42919e-09
CD200	-0.526666	3.47466e-09	1.72304e-08
CCDC80	-0.243974	0.0465308	0.0765836
CMA1	-0.174253	0.383099	0.475564
PSME1	-0.0588486	0.265621	0.351065
PPP2R3C	-0.219712	4.32803e-07	1.63254e-06
HAUS4	-0.0714668	0.12967	0.189833
JPH4	0.0826729	0.418969	0.511339
MYH7	0.282833	0.0482221	0.079059
CEBPE	0.52741	0.00128741	0.00292188
SLC7A8	0.308286	0.000315265	0.00079135
OSGEP	0.100762	0.0158143	0.0289363
SLC22A17	0.379255	8.11501e-06	2.57863e-05
RNF31	0.123888	0.00232456	0.00504361
SCFD1	-0.357504	4.71662e-19	8.37815e-18
G2E3	-0.524487	3.47513e-21	8.33814e-20
HECTD1	-0.331057	9.53013e-15	9.44398e-14
HNRNPC	-0.245802	9.84289e-13	7.4999e-12
RPGRIP1	-0.317939	2.89474e-06	9.76834e-06
SUPT16H	-0.187445	5.0208e-07	1.87791e-06
TOX4	0.0104738	0.69201	0.760184
GEMIN2	-0.219161	2.02929e-06	6.99382e-06
TGM1	0.255753	0.00116483	0.00266532
TINF2	-0.000782955	0.98388	0.989012
DAZL	-1.05967	2.25179e-09	1.14419e-08
TBL1Y	-1.01002	0.00475176	0.00970301
SEMA6A	-0.0751912	0.443674	0.535191
TRPM7	-0.434682	2.72516e-18	4.3732e-17
TYRO3	0.138903	0.0813826	0.126176
WDR76	-0.407264	8.54521e-15	8.51998e-14
CAPN3	0.119081	0.176969	0.248445
SNAP23	-0.252179	1.47211e-11	9.73525e-11
TBX15	-0.164891	0.177482	0.24909
PHGDH	0.157112	0.154245	0.220814
COL9A3	0.340905	0.0165098	0.0300857
EZR	-0.0145347	0.750379	0.809222
MYL6	0.0507014	0.298886	0.387042
AGO1	-0.176306	5.71911e-06	1.8563e-05
TEKT2	0.348868	0.0170812	0.0310163
CLSPN	-0.538289	8.72252e-19	1.49709e-17
RFFL	0.00250791	0.940195	0.956911
UNC13D	0.258417	0.0100212	0.0191249
MFSD11	-0.0748119	0.0240286	0.0421991
DPYSL2	-0.34661	2.18502e-06	7.49563e-06
TGFB2	-0.0932441	0.358024	0.449513
GPATCH2	-0.386958	1.02002e-19	1.98295e-18
NUP50	-0.338878	3.91377e-19	7.03468e-18
CDC45	0.0526662	0.383521	0.475948
COMT	0.618025	6.54372e-21	1.52248e-19
ADA2	-0.0209579	0.821742	0.867449
AC016026.1	-0.840793	8.0164e-10	4.30558e-09
VNN3	-1.45174	4.58828e-23	1.45491e-21
ECHDC1	-0.301872	1.65143e-12	1.22796e-11
[truncated: 54,495 more rows]
