# Supplementary material for: Integrated profiling identifies DXS253E as a potential prognostic marker in colorectal cancer
Source: Cancer Cell Int. 2024 Jun 18;24:213. doi: 10.1186/s12935-024-03403-4 (PMC11186088; doi:10.1186/s12935-024-03403-4)
Supplement: Supplementary file 8 — Supplementary Material 8: Table S7: The DXS253E-related DEGs for GSEA analysis [file 12935_2024_3403_MOESM8_ESM.xlsx]

## Sheet: Sheet 1
Table S7. The DXS253E-related DEGs for GSEA analysis.
gene_name	log2FoldChange
TSPAN6	0.468937
TNMD	0.690308
DPM1	0.139785
SCYL3	-0.306473
C1orf112	-0.162125
FGR	-0.122742
CFH	-0.399107
FUCA2	-0.0922331
GCLC	-0.0513739
NFYA	-0.122819
STPG1	-0.00688435
NIPAL3	-0.106791
LAS1L	0.687447
ENPP4	-0.329035
SEMA3F	0.184902
CFTR	0.0888202
ANKIB1	-0.150537
CYP51A1	0.339216
KRIT1	-0.115627
RAD52	0.011285
MYH16	0.385516
BAD	0.150731
LAP3	-0.169517
CD99	0.125605
HS3ST1	0.105003
AOC1	0.499595
WNT16	-0.118122
HECW1	-0.127932
MAD1L1	0.333007
LASP1	0.091626
SNX11	0.0302235
TMEM176A	0.589758
M6PR	0.0929007
KLHL13	0.634304
CYP26B1	-0.183367
ICA1	-0.0137816
DBNDD1	0.124766
ALS2	-0.339711
CASP10	-0.257983
CFLAR	-0.224359
TFPI	-0.545618
NDUFAF7	-0.112079
RBM5	-0.162488
MTMR7	-0.923732
SLC7A2	-1.01231
ARF5	0.552282
SARM1	0.178322
POLDIP2	0.266459
PLXND1	0.0118897
AK2	-0.0789916
CD38	-0.528272
FKBP4	-0.01494
KDM1A	-0.00704388
RBM6	-0.0687978
CAMKK1	0.0651743
RECQL	-0.229926
VPS50	-0.151032
HSPB6	0.543346
ARHGAP33	0.380429
NDUFAB1	-0.000106969
PDK4	-0.0519807
SLC22A16	0.129896
ZMYND10	-0.0945117
ABCB5	-0.612976
ARX	-0.668483
SLC25A13	0.00124796
ST7	0.0301254
CDC27	-0.434302
SLC4A1	-0.184035
CALCR	-0.297263
HCCS	0.359938
DVL2	0.194004
PRSS22	0.2143
UPF1	0.237449
SKAP2	-0.0795273
SLC25A5	0.626296
MCUB	-0.366497
HOXA11	0.106748
POLR2J	0.468746
DHX33	-0.168554
MEOX1	-0.00142148
THSD7A	-0.668857
LIG3	0.119464
RPAP3	-0.253092
ACSM3	-0.349081
REXO5	-0.143762
CIAPIN1	0.0231089
SPPL2B	0.443531
FAM214B	0.202277
COPZ2	0.106
PRKAR2B	-0.478002
MSL3	0.141138
CREBBP	0.1368
TSPOAP1	0.0147724
MPO	0.291923
PON1	-0.590235
GCFC2	-0.419253
WDR54	0.193745
CROT	0.0811138
ABCB4	-0.0261733
KMT2E	-0.154669
RHBDD2	0.493554
SOX8	-0.205223
IBTK	-0.634961
ZNF195	-0.238398
MYCBP2	-0.387094
FBXL3	-0.191044
ITGAL	-0.221896
PDK2	0.547923
ITGA3	0.298944
ZFX	-0.279224
LAMP2	0.295867
ITGA2B	0.113885
ASB4	-0.17706
GDE1	-0.0252783
REX1BD	0.668765
CRLF1	0.09356
OSBPL7	0.0718346
TMEM98	0.350165
YBX2	-0.0151914
KRT33A	-0.103622
MAP3K14	0.255935
ABCC8	-0.353096
CACNG3	-0.0766252
TMEM132A	0.271575
AP2B1	-0.152148
TAC1	0.942372
ZNF263	0.142035
CX3CL1	-0.168257
SPATA20	0.362776
CACNA1G	0.173903
TNFRSF12A	0.513587
DLX6	-0.671148
MAP3K9	-0.222245
RALA	-0.036353
BAIAP2L1	0.238998
KDM7A	-0.260576
ETV1	-0.562686
AGK	0.0566814
ALDH3B1	0.35629
TTC22	0.395172
PHTF2	-0.321592
CCL26	-0.463173
FARP2	-0.19473
USH1C	0.228965
GGCT	0.038106
DBF4	-0.215545
TBXA2R	0.309183
IFRD1	-0.0506042
LGALS14	0.96706
COX10	-0.155815
GTF2IRD1	0.427524
PAF1	0.168627
VPS41	-0.0177705
ARHGAP44	-0.189386
ELAC2	0.0353578
SCIN	-0.0579566
ARSD	0.367458
PNPLA4	0.52878
MYH13	-0.643583
ADIPOR2	0.0930891
CDKL3	-0.345104
UPP2	-0.519692
PRSS21	0.633828
MARK4	0.274857
PROM1	-0.324148
CCDC124	0.43171
CEACAM21	0.193777
PAFAH1B1	-0.235354
NOS2	-0.224906
DNAH9	-0.0985002
KIAA0100	-0.0679424
SLC13A2	1.07918
GAS7	-0.0424475
TRAPPC6A	0.412967
MATK	-0.0375705
CEACAM7	0.0466528
CD79B	0.0661125
SCN4A	0.597006
ST7L	-0.257408
TKTL1	1.80749
PAX6	-0.249156
RPUSD1	0.619136
RHBDF1	0.475866
LUC7L	-0.0776859
CACNA2D2	-0.284887
BAIAP3	0.240594
TSR3	0.400112
PIGQ	0.442989
CRAMP1	0.0104531
TEAD3	0.293194
SELE	-0.427329
DNAJC11	-0.0811222
FMO3	-0.168349
MYLIP	0.00720759
NOX1	0.289087
E2F2	-0.100637
PSMB1	0.0193952
SYN1	0.63782
JARID2	-0.0109189
CDKL5	-0.300151
CAMK1G	-0.287124
CDK11A	0.152436
NADK	0.132611
TFAP2B	-0.688874
TFAP2D	-0.0292878
DLEC1	-0.215931
CYTH3	0.222901
ADAM22	-0.396343
SYPL1	-0.110173
CYB561	0.0658081
SPAG9	-0.202483
CELSR3	0.266552
AASS	-0.569212
PLEKHG6	0.438987
SS18L2	0.0128585
MPND	0.394419
MGST1	-0.203279
CRY1	-0.284094
PGLYRP1	-0.144621
NFIX	0.31655
ST3GAL1	-0.088707
MMP25	0.0669972
IL32	0.330138
PKD1	0.365625
MAPK8IP2	0.3355
MED24	0.322134
RHOBTB2	0.128754
HEATR5B	-0.20667
SEC62	-0.319177
RPS20	-0.0845545
CSDE1	-0.17131
UBE3C	-0.0079295
REV3L	-0.742769
TENM1	-0.812218
PAX7	-0.270558
MASP2	-0.516755
IYD	0.246622
FAM76A	-0.258831
TRAF3IP3	-0.492464
POMT2	0.0119657
VTA1	-0.280679
MLXIPL	0.723983
BAZ1B	-0.0134618
RANBP9	-0.162465
ETV7	0.0432364
SPRTN	-0.288938
EEF1AKNMT	0.128701
DYRK4	-0.219342
ZNF207	-0.103366
UQCRC1	0.255289
STARD3NL	-0.0305978
CD9	0.163977
HHATL	0.590113
NCAPD2	-0.0356612
IFFO1	0.164244
GIPR	-0.165688
PHF7	-0.316608
SEMA3G	0.123573
NISCH	0.218112
STAB1	0.174949
FUZ	0.483918
SLC6A13	0.138949
IDS	0.254665
PRSS3	0.52638
ZNF200	-0.0851843
CD4	-0.140198
LRRC23	0.117404
BTK	-0.361864
HFE	-0.2144
SCMH1	0.0965199
FYN	-0.476602
HIVEP2	-0.237733
FMO1	-0.473612
ELOA	-0.24961
LYPLA2	0.209412
CLCN6	0.0185179
MRC2	0.110907
NME1-NME2	-0.0965474
SLC6A7	-0.0252293
TSPAN9	0.225927
BTBD7	-0.336889
APBA3	0.588073
MKS1	0.15437
ABHD5	-0.227736
ANOS1	-0.244921
AKAP8L	0.156208
MBTD1	-0.404434
UTP18	-0.131166
RNF216	0.247127
TTC19	-0.275224
PTBP1	0.15959
DPF1	-0.133045
SYT7	0.440656
LARS2	0.0955657
PIK3C2A	-0.507904
PLAUR	0.184757
ANLN	-0.253156
WIZ	0.329946
RABGAP1	-0.181551
DCN	-0.153161
QPCTL	0.397656
PPP5C	0.202846
CEP68	-0.0457675
MAP4K3	-0.28141
ZBTB32	-0.22639
TYROBP	0.180604
TMEM159	-0.0649547
GABRA3	0.766652
BRCA1	-0.239913
ERCC1	0.148753
CD22	-0.3951
SEMA3B	0.363051
MBTPS2	0.190912
PRICKLE3	0.755157
LTF	0.345884
EXTL3	0.0487489
NR1H4	-0.0834502
ELOVL5	-0.10058
ALOX5	-0.378484
KDM5D	-0.447618
CALCOCO1	0.051623
UBR7	-0.163526
MAP4K5	-0.332365
EHD3	0.119907
PSMC4	0.176058
MAN2B2	0.190903
SLC7A14	-0.0200329
CLDN11	0.217189
SLC25A39	0.38813
MVP	0.32012
NUB1	0.0313077
PGM3	-0.410761
RWDD2A	-0.279823
CLK1	-0.18527
POLR3B	-0.16562
ANGEL1	0.174565
RNF14	-0.225112
DNASE1L1	0.690081
DDX11	0.0779995
HEBP1	0.181119
GPRC5A	0.058369
MAMLD1	-0.555145
CD6	-0.00458129
TACC3	-0.0987413
UFL1	-0.334257
POLA2	0.095173
ZC3H3	0.438544
CAPN1	0.373852
ACP3	-0.457908
MDH1	-0.216621
SLC30A9	-0.320152
MTMR11	0.0373832
COX15	-0.195982
CCDC88C	-0.0790903
YAF2	-0.422305
ZMYND11	-0.250487
WAS	-0.0105226
DPEP1	0.659134
BID	0.280969
MATR3	-1.24489
NPC1L1	0.492065
XYLT2	0.253148
RGPD5	-0.0855952
STMN4	0.327117
NUDCD3	0.395759
ISL1	-0.804998
CHDH	0.141151
IL20RA	0.0707146
CLCA1	-1.29511
CLCA4	-0.326543
GLT8D1	-0.075725
ATP2C1	-0.198932
IGF1	-0.141096
SLC38A5	0.761504
RALBP1	-0.168023
RUFY3	-0.422932
CNTN1	-0.672943
SLC11A1	-0.235495
WWTR1	-0.455182
AGPS	-0.368437
ZNF806	-0.0318794
CXorf56	0.426984
ATP1A2	0.484877
TTC27	-0.117281
ZNF582	0.046816
VSIG2	0.0207941
PHLDB1	-0.000250959
MARCO	-0.30383
CYP24A1	0.154769
PRDM11	0.303925
SYT13	-0.32117
SNAI2	-0.208499
CD74	-0.0997485
HGF	-0.404741
ZRANB1	-0.169216
NCDN	0.223843
ADGRA2	0.342356
CCT8L1P	-0.25802
ZFP64	0.359976
MNAT1	-0.254973
SAMD4A	-0.301782
RUNX3	0.129437
MRE11	-0.159641
PLEKHB1	0.420383
SERPINB1	-0.295856
CYP3A43	-0.0555202
SLC7A9	0.649165
SPAST	-0.312456
NRXN3	-0.103915
OSBPL5	0.270711
AQR	-0.214263
CPS1	-1.42826
C8B	-0.4001
FHL1	0.275988
RTF2	0.312743
GABRA1	-0.358104
NLRP2	0.154089
SLC45A4	0.104662
RNF10	0.058272
ZNF839	-0.187461
ZDHHC6	-0.115071
GRAMD1B	-0.438581
RNH1	0.36277
NDUFS1	-0.274293
RB1CC1	-0.255906
ERP44	-0.0992886
ALAS1	-0.0900573
BIRC3	-0.82969
AKAP11	-0.377662
GLRX2	-0.175134
SNAPC1	-0.260611
DERA	-0.0795843
STRAP	-0.0441812
ABCC2	0.142428
DEF6	0.110167
PLEKHO1	-0.0305015
GCLM	-0.226693
UBR2	-0.279513
EHD2	0.24527
DEPDC1	-0.591075
CCDC28A	-0.0458774
RRAGD	-0.451278
HSF2	-0.164229
PHF20	0.00375403
HSD17B6	0.149285
NR1H3	0.186724
TYMP	0.144123
NCAPH2	0.28594
TOMM34	0.401129
SEC63	-0.189604
KPNA6	-0.240548
VIM	-0.0449259
RTEL1-TNFRSF6B	0.253509
FAS	-0.604941
RNASET2	0.0687498
CD44	-0.231379
KCNG1	0.674584
AGPAT4	-0.710637
SLAMF7	-0.393645
BTN3A1	-0.302539
MIPEP	0.0742526
PRKCH	-0.287572
INSRR	-0.332289
IFNGR1	-0.325975
B4GALT7	0.419225
SH2D2A	0.175967
VRK2	-0.359056
TNFRSF1B	0.233666
VEZT	-0.317861
POU2F2	-0.242503
BRD9	0.100981
SNX1	-0.113433
TBPL1	-0.23193
ARNTL2	-0.344345
BCLAF1	-0.419341
SLC39A9	-0.239738
ANK1	-0.212661
IBSP	-0.331675
TFB1M	-0.211826
RABEP1	-0.343307
HMGB3	0.293535
NUP160	-0.179487
BAK1	0.120205
MUSK	-0.976434
IKZF2	-0.971957
GRN	0.548014
FAM13B	-0.437137
ARHGAP31	-0.351753
CENPQ	-0.328699
SARS1	0.0677457
RANBP3	0.223449
ARID4A	-0.366392
EIPR1	0.139301
PNPLA6	0.607355
IFT88	-0.171969
ALG1	0.197197
ZCCHC8	-0.270797
ABCF2	0.259886
CHPF2	0.315133
LRRC7	-0.675168
FUT8	-0.527715
UBA6	-0.499794
GAB2	-0.0545322
ATP6V0A1	0.14464
PIAS1	-0.305797
SLC4A7	-0.730913
APBA2	0.0920064
MAP2K3	0.229258
EFCAB1	-0.362622
TMSB10	-0.13251
ASTE1	0.0173078
RNF19A	-0.301034
PEX3	-0.167522
GABARAPL2	-0.0350166
MYOC	0.487321
SH3YL1	-0.168536
FAM136A	-0.0467099
VCL	-0.167248
DEPDC1B	-0.35651
DAPK2	0.316021
NSMAF	-0.0809041
ADSS2	-0.257048
STAP1	-0.409623
TIMP2	0.10986
RFC1	-0.259719
TBC1D23	-0.29061
CUL3	-0.135762
MYOM2	0.197518
OTC	0.498547
CYP46A1	-0.228553
ZZZ3	-0.348017
SLC18A1	-0.979376
USP2	0.227777
CASR	-0.100882
TUBG2	0.337237
RPL26L1	0.166097
FLT4	0.149043
NSUN2	-0.0385892
FBXO42	-0.0702991
MFAP3	-0.450793
MRI1	0.274241
METTL1	0.151072
HOXC8	-0.587989
AGA	0.094698
PI4K2B	-0.342043
BOD1L1	-0.312846
MAT2B	-0.25914
TLL1	-0.451968
EDC4	0.306962
TRIO	-0.053826
VCAN	-0.41398
CLEC16A	0.0999093
MSR1	-0.590028
CDH1	0.0853171
MTREX	-0.335149
DNAH5	-0.776544
ZFYVE16	-0.529426
RIPOR1	0.205889
C6	-0.319674
RAI14	-0.211998
SOX30	0.0814498
PNKP	0.233624
BEST2	0.08631
PHLPP2	-0.0987483
SPDL1	-0.339941
STAU2	-0.260207
SLC66A1	0.388813
CTNS	0.0645575
RTN4R	0.662386
PHF23	-0.0140775
CDH10	-0.527809
INPP4A	-0.129799
RAB27B	-0.901503
PSMA4	-0.241837
MYO16	-0.642814
LSG1	0.0118011
PARP3	0.199134
TNC	-0.180529
THAP3	0.130064
RIPOR3	0.0658844
TDP1	-0.10912
AIFM2	0.26925
C2orf83	-0.076101
SPATA7	-0.255201
MED17	-0.152445
RETSAT	0.136417
CAPG	0.306078
AP2S1	0.353609
USH2A	-0.826819
ZPBP	0.192725
TG	-0.16587
ADAM28	-0.724696
BARX2	-0.296005
DCUN1D1	-0.506487
JADE2	0.0835854
ZIC2	-0.215153
LCP2	-0.641349
TRIT1	-0.198049
ADRB1	-0.29637
GUCA2B	1.3831
CUL7	0.152605
CTNNA1	-0.00515779
PHKA2	0.462866
CNTLN	-0.673011
EPHA3	-0.170695
HSPA5	-0.16819
DSG2	-0.329546
GEMIN8	0.481152
OFD1	0.122911
GPM6B	-0.45159
MAGEC2	1.26268
PREX2	-0.708047
WDR37	-0.0951118
YTHDC2	-0.435131
CTPS2	0.27045
ATP6V1H	0.137745
POLR2B	-0.207061
FAM214A	-0.412501
ARAP2	-0.563866
TPR	-0.344086
CP	-1.08405
KIAA0556	0.143728
DTNBP1	0.118481
XK	0.0353982
ANO2	-0.426768
C12orf4	-0.293574
SCML1	0.141251
WWC3	0.381533
ARHGAP6	0.393402
FAM184B	-0.0188521
MAP4	0.0293747
GOPC	-0.398893
ROS1	-0.798382
USP28	-0.20403
HDAC9	-0.293068
TSPAN17	0.108225
NOP16	0.069091
CC2D2A	-0.323641
RRM2B	-0.336629
ZNF800	-0.214627
TNFRSF17	-0.181978
SNX29	-0.118308
LMO3	-0.475711
MRPS10	-0.232378
GUCA1A	0.00547118
RSF1	-0.349981
VPS13D	-0.377762
CELF2	-0.389933
FAM120A	-0.0237903
R3HDM1	-0.130282
COL9A2	-0.318994
KITLG	-0.586843
ERCC8	-0.368558
ADAMTS6	-0.641392
H6PD	0.110008
VAMP3	-0.0959022
PER3	-0.217062
UTS2	-0.0305424
TNFRSF9	-0.450883
EPN3	0.304243
LTBP1	0.0179665
RCN1	0.0280648
ELN	0.595032
RFC2	0.129526
ARID1B	-0.0407251
CLPTM1L	0.302557
NEDD4L	-0.169373
FOXP3	0.136055
PPP1R3F	0.656106
HEXB	-0.103789
PTCD2	-0.244819
NEXMIF	-0.834241
JKAMP	-0.317952
DKK3	0.153987
ARHGEF5	0.258317
NFE2L3	0.082015
MCUR1	0.0623461
LIMA1	-0.395686
LETMD1	-0.0202969
SLC4A8	-0.32919
LAMC3	0.187488
PTGER3	0.0863109
TNIP3	-0.926279
MAPK9	-0.132449
COL23A1	-0.161076
BCAR1	0.414847
FAM160A2	0.093257
HERPUD1	-0.113708
HOMER3	0.469119
RAD51	-0.138328
POLQ	-0.508322
PIK3CB	-0.239401
CYBA	0.331919
THOC3	0.137019
HEBP2	-0.0603155
MPHOSPH9	-0.556199
PLEKHA5	-0.141977
PRSS8	0.573543
SIKE1	-0.277074
RRP12	0.148342
FNIP2	-0.446471
MSMO1	-0.16068
TTC17	-0.171535
ALX4	-1.45792
FSTL4	0.0670577
FOXN3	-0.230499
METTL24	-0.0972641
AKR7A2	0.125073
MRTO4	0.0219418
NNAT	-0.113156
USE1	0.351109
MCF2L2	-0.612942
NRIP2	-0.051433
LAMA3	0.0234621
AP5M1	-0.419941
ANAPC4	-0.276997
KCNQ1	0.459921
TRAPPC3	-0.0254835
THRAP3	-0.268768
PHPT1	0.339004
ENTPD2	0.36491
LY75	0.0197821
ARID4B	-0.442473
OPN3	0.134697
SDCCAG8	-0.289634
PTPRN	0.377992
HHAT	-0.0343012
KIF1B	-0.36083
FOXC1	0.24202
TBC1D22A	0.238728
SYNE2	-0.259665
PLEKHH1	-0.11069
ATP9A	0.433111
SPO11	0.00462529
CBLN4	-0.0486954
CHRDL2	0.409665
FAM168A	-0.0782709
RELT	0.154284
GALC	0.0209443
NOP58	-0.181789
SZRD1	0.127193
KCNH2	0.931839
CUL1	0.0816407
FAM114A2	-0.390833
CYFIP2	0.194873
TAB2	-0.277069
GINM1	-0.243315
EIF2AK2	-0.326193
USP36	0.225344
KMT2C	-0.351313
MCOLN3	-0.65464
CCDC85A	0.29847
PUM2	-0.215146
MRPL43	0.268857
ITIH4	-0.795033
ITIH1	-0.5912
HPF1	-0.250934
ZFR	-0.098933
ZNF280C	-0.0113799
NPFFR2	0.0267112
PHF21B	-0.378842
TRAF1	0.140655
RC3H2	-0.281199
IL17RB	-0.117225
TRAF3IP2	-0.223653
GYG2	0.435528
DCBLD2	-0.285171
SERPINB3	-1.72447
SOAT1	-0.261293
PKP2	-0.209954
MSH4	-1.42489
F7	1.49291
GDI2	-0.209984
PRDM1	-0.281447
ATG5	-0.185856
TMCC3	-0.0699604
PITHD1	-0.0347531
MTA3	-0.0611748
USP13	-0.429029
ATP11B	-0.382374
LAMC2	-0.0119849
CDK14	-0.343439
SEC61A1	0.0721118
PPP1R12A	-0.451853
RASGRF1	0.543234
CAMK2B	0.522465
CROCC	0.273447
POLR3E	0.229487
ATP2B4	-0.208789
ZC3H11A	-0.432636
RIOK2	-0.315557
YIPF1	-0.0971337
NDC1	-0.354997
DGKG	0.360427
FLYWCH1	0.407881
UNKL	0.351516
TBXAS1	0.0459621
PARP12	0.0789284
ALDH18A1	0.0354389
TARBP1	-0.184786
GATB	-0.0545904
MXD1	-0.219506
CDK17	-0.484861
DNAJC25	-0.179663
SLC2A3	-0.568882
PSD	0.498786
CTDP1	0.0381129
YBX3	0.00519675
STYK1	-0.318215
WNK1	-0.106614
RPS17P5	-0.160986
CCAR1	-0.23693
OGFR	0.430782
GNA15	-0.219636
CREB3L3	1.20627
PIGV	0.0229594
PTPRU	0.142152
SNRNP40	-0.0910049
RIMBP2	-0.149285
COL11A1	-0.220333
QSER1	-0.494433
MPC1	-0.139753
ACAA1	0.210098
BCAT1	-1.00038
HDAC7	0.13322
LZTS1	0.0714516
PRDM6	-0.0976854
WNT8A	-0.211039
SPAG4	0.541655
NCKAP1	-0.217598
MRPS35	-0.179592
GUCY1B1	-0.206268
SFSWAP	0.0445236
TNK2	0.2688
MON2	-0.546002
CDH3	0.151082
ARSF	-0.612035
GPBP1	-0.269997
DGAT2	0.489231
ZNF112	-0.210543
CS	-0.0436757
LTK	-0.0311451
MRPS24	0.756014
ELMO2	0.235057
WAPL	-0.3038
VMP1	-0.465184
APPBP2	-0.386487
POLD1	0.472344
SEZ6	-0.156104
EIF4B	-0.263394
SLC6A16	-0.704445
BICRA	0.458308
SPHK2	0.471325
RPL18	0.300798
CA11	0.0840432
ISOC2	0.339395
U2AF2	0.314384
EPN1	0.585474
MED29	0.207567
AHRR	0.10934
GSC2	0.0769514
ZNF275	0.462823
MTMR1	0.399642
GPC1	0.598865
ADCK1	0.399741
HAGH	0.451224
RNF4	-0.0326707
CASP8	-0.20293
LIMCH1	-0.479552
INTS13	-0.222596
TM7SF3	-0.182491
DLX3	0.424864
SPA17	-0.407163
TSPAN32	0.0985211
CCN5	0.0138379
DMRT3	-0.571853
ST3GAL6	-0.782514
ATP2C2	0.0836782
NGFR	0.299679
CDON	-0.171543
TAF2	-0.229133
HIPK2	-0.349317
TNPO3	0.101096
BORCS8-MEF2B	0.10898
RFXANK	0.344089
TMEM161A	0.541775
LPAR2	0.499298
CTSA	0.615929
SUGP2	-0.115358
SLC12A2	-0.43218
SNX24	-0.39331
EYA2	0.196803
CNN2	0.128249
ABCA7	0.200379
SNCAIP	-0.507743
DDX20	-0.219205
BTBD1	-0.297983
FAR2	-0.208531
BCAS1	-0.294856
POU1F1	-0.256837
CHI3L2	-0.512467
SBNO2	0.300953
PMS1	-0.310009
HMG20B	0.117849
CALCRL	-0.43106
TAF11	-0.118115
ANKS1A	0.0788687
AP3D1	0.221898
ZNF76	0.314316
SLC9A3R2	0.280071
NTHL1	0.411387
UHRF1BP1	-0.262117
GNAI3	-0.26425
IPO5	-0.077534
OAT	0.0849347
WDR3	-0.160993
PKN2	-0.437857
WDR18	0.375216
TRAM2	-0.21221
NTN1	0.0468971
GLP2R	0.103582
MCM10	-0.309382
DGKA	-0.190159
ERBB3	0.0691745
ROPN1	-0.66984
ANKRD44	-0.690748
KARS1	-0.0103379
ADAT1	-0.0556952
PDIA5	-0.144773
TBC1D22B	-0.0342379
NDUFB4	0.0145145
SPEN	-0.0583833
MYLK	-0.105243
ZC3H15	-0.168064
MAP2K4	-0.332449
PACC1	-0.0908563
SNAP91	-0.454243
SLK	-0.391634
CYB5R4	-0.356102
COL17A1	0.495011
GSTO2	-0.0979927
SEC61A2	-0.211888
PRKCQ	-0.104664
TLE2	0.766444
ASB1	0.0884524
FAM107B	-0.526476
ME1	-0.249797
TBC1D1	-0.131977
CDK13	0.0655815
MTHFD2	-0.335054
SLC9A7	-0.0343745
FOXJ2	0.059124
YBX1	0.0408066
PDE4A	0.0963024
PPP2R5A	-0.223338
CTNNA2	0.487104
ELAVL1	0.0598505
TIE1	0.151793
DIP2B	-0.225794
SMARCD1	0.050965
KDM4A	0.00875015
NFYC	0.140644
ZMYND12	-0.292834
SLC9A3	0.668825
NGEF	0.310438
ASPM	-0.626536
CD84	-0.753732
ELOVL1	0.317881
SPI1	0.125667
ZNRD1	0.289332
MPPED2	-0.2523
CLDN18	-3.33987
ZBTB11	-0.40352
ATXN3	-0.458236
GOLGA5	-0.238591
FGFR2	-0.452132
LRRC40	-0.484992
ISOC1	-0.170643
EML1	0.166968
TRMT11	-0.252081
THUMPD1	-0.295967
MSANTD3	-0.173697
KIF26A	0.510882
ATG2B	-0.306865
ARFGEF1	-0.195828
ACSM2B	-0.513125
ZFAT	0.00903814
MTFR1	-0.255509
STAG3	-0.0704551
FECH	-0.352699
MYO9A	-0.486869
DDX3Y	-0.537818
PFKP	0.0248534
IDI1	-0.205006
SP100	-0.292949
KLF6	-0.170786
PLPP1	0.18325
NEO1	-0.119963
TRAM1	-0.299389
PHKA1	0.300849
TNFRSF1A	0.236562
CACNB1	0.25876
EVI5	-0.507539
STOML1	0.314681
PKM	0.0188295
DHX29	-0.258346
DNTTIP2	-0.187374
METTL22	0.183564
TP53BP1	-0.198639
TRO	0.217434
RRP15	-0.344572
RHOA	-0.133369
DHX8	0.0465872
PMS2P4	0.0784975
PRKCZ	0.32762
ZFY	-0.628425
IARS2	-0.222656
SYT1	-0.183177
NAV3	-0.472928
IDH3G	1.04629
ROGDI	0.363657
PDZD4	0.538046
ATP2B3	0.173515
ROCK1	-0.496564
CBFB	-0.220496
PDK3	0.141492
HYAL2	0.494887
HDAC4	-0.127383
RASSF1	0.0927646
FGFR3	0.266709
IFI35	0.151017
HEATR6	-0.202063
COASY	0.226016
PLEKHH3	0.340211
MEF2A	-0.319112
OTUD5	0.638795
TFE3	0.535353
TBC1D25	0.69693
ACSL4	-0.173189
INPP5A	0.113733
GPKOW	0.492928
GRIPAP1	0.442561
FTSJ1	0.522828
PRR11	-0.204696
REEP1	0.317319
ATP11A	0.276604
POLR1A	0.0785317
LAPTM4A	-0.0360479
TTC7A	0.180243
IP6K2	0.157442
STON1-GTF2A1L	-0.364286
SRBD1	-0.441415
KIF2A	-0.354426
RASGRP2	0.186478
PSME4	-0.325948
IFT80	-0.434492
SIRT2	0.2756
ERLEC1	-0.250988
PPP2R5B	0.135596
PYGM	0.405528
PAGE1	1.60066
PITX1	0.407656
TRPC7	-0.321615
MAST4	-0.304038
ADGRF5	-0.378182
SDK2	-0.330113
ADAM7	-0.448089
NUP133	-0.213187
NUCKS1	-0.427449
VPS35	-0.115551
DNAJA2	-0.10394
BCL3	0.434506
KCNAB2	0.471095
ABCC9	-0.715393
GAL	0.0694123
CLEC2D	-0.720886
FUNDC1	0.251081
MAOB	-0.193306
RORA	-0.848336
DRD4	0.789116
TGFBR3	-0.261092
PLA2G10	0.508188
HES2	0.0973816
ATP1B3	0.0566977
NEDD4	-0.0413196
PIGB	-0.250989
MAPK6	-0.471056
GNB5	-0.053777
RAB27A	-0.425322
HDHD5	0.251251
UFD1	0.0127004
LRP6	-0.323782
GUCY2C	0.121255
SCT	0.0806486
PHRF1	0.202858
ELP1	-0.157001
NUCB2	-0.531978
PFN2	-0.119749
PTPN3	-0.0400402
SPTB	-0.640939
DAPP1	-0.683284
FGF10	-0.272849
SLC44A1	-0.145302
TMEM260	-0.142123
SMG6	-0.192076
EXOC5	-0.496723
CLTCL1	0.0806587
FGF22	-0.21755
FSTL3	0.591421
DGCR2	0.298863
RNF126	0.458212
MNT	0.248281
ZXDC	0.0658881
JMJD6	0.169857
POLB	-0.147839
ST6GALNAC1	-0.717419
WIPI1	-0.0394735
FRMPD1	0.249211
GBA2	0.106321
NDST1	0.0784611
ASNS	0.132
AP3M2	-0.111071
CNGB1	-0.242251
ST6GALNAC2	-0.196334
CHAT	-0.463607
PABPC1	0.0662734
TESK2	0.014411
CFAP20	0.119173
CSNK2A2	0.0714102
PTPN21	-0.14082
EIF2B3	0.072871
CAMK2A	-0.386268
TCOF1	0.0294456
CDC42	-0.246826
OSBPL3	-0.0881601
EPHA8	0.638696
SLC12A3	-0.00852169
RAD18	-0.231698
ATP2B1	-0.453026
TRPM5	0.015246
NCK2	0.406702
MAP4K4	-0.162092
MGAT4A	-0.321589
RPL31	0.0271087
WDR1	0.304208
SNX13	-0.366812
MS4A12	0.381464
ARHGAP10	-0.367091
RPS6KA2	-0.0576072
ING3	-0.190625
VASH1	-0.0803736
LMCD1	-0.228781
BUD23	0.21124
SEL1L	-0.396146
TRIP13	-0.064502
ATP6AP1	0.718589
TCF3	0.301662
TRIB2	-0.637298
DAZAP1	0.158979
MBD3	0.350328
PRLH	0.0798066
HLTF	-0.502691
FAM50A	0.777068
FAM3A	1.06162
CPSF1	0.499708
MYO3B	-0.5745
CYBRD1	-0.240396
CDH19	-0.161813
PDCD2	-0.096923
SLC6A15	0.311514
RDH11	-0.271942
PRKACA	0.180731
ADGRL1	0.278123
SPP2	-0.422294
ACTN1	0.086469
ZFYVE26	-0.12922
RPS6KA6	0.408539
EPN2	-0.0411392
PTPN18	0.000385697
LIMS2	0.581457
ASIC4	0.205735
SPEG	0.236787
LNX1	-0.014919
ALDH3A2	-0.238536
TFRC	-0.217731
SREBF1	0.145698
TRPC5	-2.38267
AFF4	-0.522708
UBE2D1	-0.192729
MPP5	-0.364696
RHOBTB1	-0.0406191
SMC1A	0.158771
HSD17B10	0.747735
MARK2	0.188317
HMMR	-0.411136
CHFR	0.274833
TRHDE	-0.212728
P4HA2	0.0192975
FCGR2B	-0.447622
NFATC3	-0.114262
TRNT1	-0.307365
ACADVL	0.0764598
STK10	0.0265528
FBXW11	-0.224287
ACAP1	-0.135853
CRMP1	0.332928
EVC	-0.0736359
DERL2	-0.303797
SIDT1	-0.485067
NDE1	-0.0505951
IRAG1	0.0110897
TMEM38A	0.0934176
AP1M1	0.501578
PVR	0.306057
XRCC1	0.256978
SCARB1	0.525116
CYP2W1	0.994824
MCM2	0.229246
MOV10L1	-0.0438736
PANX2	0.400509
SELENOO	0.542566
TP63	-0.788216
ALPK1	-0.288085
LLGL2	0.368417
PDE8A	-0.137646
CLCN4	-0.0435232
NLE1	0.260147
SDHA	0.094134
SMARCE1	-0.25752
FNDC8	0.188815
GSDMB	-0.280466
KDM5A	-0.229639
ADAM11	0.057479
PPP2R3A	-0.40032
FERMT2	-0.23092
ABCB11	-0.279243
DHRS9	-0.0437536
CD5L	-1.03246
PTGS2	-1.07089
IGF2BP2	-0.0803318
MAP3K13	-0.215077
ST6GAL1	0.333608
TBX21	-0.360403
VDAC1P1	0.184775
FRY	-0.430481
PICALM	-0.207091
NSF	-0.0844689
GLI2	0.289002
CLASP1	-0.0448288
MRPS34	0.453431
NOTCH3	0.383145
CLNS1A	-0.0249532
PPP2R2C	0.0455391
TEAD2	0.0490334
EED	-0.163444
CDHR2	0.585546
SNCB	-0.00993336
TSG101	0.0444463
NCBP3	-0.332308
ATP2A3	0.0796517
CA12	-0.150615
MGLL	0.0243436
NTN4	-0.0579014
BCS1L	0.256265
NUAK1	-0.233175
DPP8	-0.427462
SLC24A1	-0.0198448
ZNF532	-0.212136
SCARF1	0.0186159
LMAN1	-0.601411
HACD3	-0.131324
IPCEF1	-0.532001
ZZEF1	-0.0416645
NOX3	-0.844546
ENO1	-0.0089623
SLC12A1	-1.58963
MYDGF	0.163496
ANO8	0.196214
TUBE1	-0.297867
ARHGEF10L	0.320971
TXK	-0.500335
WSCD2	0.339045
KCNQ2	0.702952
TACR2	0.596598
ACTR6	-0.32623
TIPIN	-0.334849
SRI	0.0819413
EIF4G3	-0.172172
NUP37	-0.142639
SEMA3A	-0.274152
GTSE1	0.000599006
SEMA3C	-0.0702029
TTC38	0.217466
ACAT1	-0.140951
GRAMD4	0.0487839
CELSR1	0.142305
WNT8B	-0.220012
ZNF638	-0.423661
SLC25A40	-0.314418
TIMM21	-0.390376
ADD2	-0.221612
FGF4	-0.473883
RASAL2	-0.314806
VPS9D1	0.149087
ZNF37A	-0.432213
MARK3	-0.130025
SLC25A3	-0.0428985
FNDC3B	-0.372733
FOSL2	-0.0918365
CACNG5	0.00480807
CACNG4	1.2843
FRYL	-0.368354
TMEM131	-0.116678
FSCN1	-0.11566
ACTB	0.487394
MOCOS	-0.318873
PLD1	-0.43744
ATP12A	-0.610232
WDR62	0.14946
DLG1	-0.296028
RAB7A	0.0668871
BCAP29	-0.23776
SEC31B	-0.174472
SART3	-0.0209781
ARHGAP15	-0.492676
TUBA3D	-0.0322093
PAX2	-0.576169
EXOSC7	0.168285
KIFAP3	-0.110956
MKRN2	-0.137529
MCM6	-0.170517
REXO2	-0.120901
RBM7	-0.358268
RBMS2	-0.191921
BAZ2A	-0.072592
PTPN23	0.273926
MLH1	0.0347847
UNG	-0.0528141
FMO4	0.109181
KLHL20	-0.213082
RGS11	0.306426
SLC46A1	-0.0505214
PLXNA2	0.137616
SPAG5	-0.184784
ANKRD13A	-0.179698
TPD52	-0.458679
ACACB	0.207057
TRAF4	0.40838
PAG1	-0.445338
GPATCH1	0.0217857
ICAM3	0.232262
NT5C2	-0.217894
MCAM	0.0396402
GPC4	0.436038
MBNL3	-0.20351
CAMSAP3	0.46683
RAP1GAP	-0.566748
XAB2	0.527835
ARHGEF1	0.12989
STXBP2	0.3904
MAP2K7	0.145611
NMRK2	0.451559
DGKD	0.111514
CTTNBP2	0.477781
ACTL6B	0.0330889
RARB	-0.1908
TOP2B	-0.284736
TM9SF3	-0.324242
NFKB2	0.162824
UBE2T	-0.14112
PPP1R12B	-0.393481
DNAJC10	-0.460156
GTF3C1	0.149455
IL4R	0.127745
USP33	-0.373772
PAK3	-0.525609
CAPN6	0.3929
DCX	-0.225003
SNRPA	0.134258
SPAG6	-0.706463
EXOSC5	0.425469
DYNC1I2	-0.0461026
APBB1IP	-0.304995
LRCH4	0.303818
FAM76B	-0.385613
SIRT6	0.465217
TYR	-0.458503
POLD3	-0.347809
ACTN2	-0.363049
CAPZB	-0.0171162
GPR137B	-0.233198
NAALAD2	-0.6419
JADE1	-0.273773
SLC25A43	0.48388
UBE2A	0.312122
FGFR1	0.0227977
FKBP6	-0.438777
SMC1B	-1.17143
FBLN1	0.516213
ITGA8	-0.189388
CST7	0.170013
MAP2	-0.593202
PIAS2	-0.78485
AMPH	-0.0399144
ARAF	0.652044
MCCC1	-0.0967635
LAMP3	-0.188825
FAP	-0.338843
NEBL	-0.170619
ACER3	-0.360783
UBE2K	-0.299118
PIK3C3	-0.473788
N4BP2	-0.770724
TIGAR	-0.0431695
TULP3	0.104041
SYNJ2	-0.146747
ADCY2	0.275698
PPP2R5C	-0.250156
PMS2P1	0.0665345
RBFOX1	0.367422
GNB1	0.116357
HOXA9	-0.127226
EDN1	0.196654
MLLT10	-0.175557
ZCWPW1	0.189459
ADCYAP1R1	0.136656
FGF20	-0.271201
P2RY10	-0.40306
ITM2A	-0.24654
NRDC	-0.0942643
VDAC3	-0.0689803
PCM1	-0.545093
TNRC6C	0.0706582
CBFA2T2	0.234613
BRINP1	0.165084
ITCH	-0.0856696
PKD2L2	-1.71227
TP53INP2	0.235586
SDF4	0.288358
MYH7B	0.104861
BPIFB2	-0.146454
TP73	0.166052
TOLLIP	0.440281
UBE2D4	0.147711
CLUL1	-0.311221
RUNX1T1	-0.570144
CDH17	0.143957
THOC1	-0.453459
FKBP7	-0.210042
OSBPL6	-0.214478
SLC1A3	-0.68895
XRCC5	-0.143443
LXN	-0.366825
SP140	-0.587083
MKNK1	-0.00251267
TNS1	0.076083
REXO1	0.422016
SAR1A	-0.28701
CDC14A	-0.33252
RAPGEF3	0.0896302
CEACAM1	0.206016
SENP1	-0.197375
DUSP13	-0.257456
CIC	0.230443
LIPE	0.619951
FDFT1	-0.17345
PAFAH1B3	0.512623
OPHN1	0.0314972
AFM	-1.39699
KIF22	0.086235
SCGN	0.295877
CARMIL1	-0.355452
PGM1	0.00841158
DDX1	-0.143814
DNM2	0.18004
EPB41L2	-0.210692
RIMS1	-0.231172
MOXD1	-0.168642
STX7	-0.388088
RABL2B	-0.0722444
KEAP1	0.442181
DDX43	-0.0175843
PTPRH	0.0396993
DCT	-0.175135
SLC35C2	0.430354
CRYBG3	-0.861748
EPHA6	-0.522359
SCTR	0.00427681
RFX3	-0.591355
RIF1	-0.55235
RAB21	-0.31855
SLC4A4	-0.791283
SMARCA2	-0.121658
RDH8	-0.352438
SESN1	0.18038
MID2	-0.0317256
DNAAF6	-0.776518
COL5A3	-0.127916
SRCAP	0.185099
PUM3	-0.0522932
CPB2	-0.462291
CHRNA3	0.0564652
KCNN2	-0.456643
CNOT4	-0.108628
PSEN1	-0.110054
CPOX	-0.198562
CLDND1	-0.275513
MOK	-0.12415
HSP90AA1	-0.280465
RBL1	-0.100676
DLGAP4	0.263908
IGSF9B	-0.20793
CFHR2	0.0426117
CROCCP3	-0.202743
NDC80	-0.540878
AP4E1	-0.307223
RSBN1	-0.419041
MAGI3	-0.314791
CXCL2	-0.322379
AFP	0.178957
COL4A4	-0.916431
TCF7	0.440303
OSTM1	-0.237576
CDH7	-0.698453
IMPG2	-0.991319
PCNP	-0.349642
EXD2	-0.176664
ARG2	-0.108853
MEF2C	-0.394798
PTPRC	-0.785187
CACNA1S	0.131585
PKP1	0.158685
UBA5	-0.343524
STK17B	-0.516482
CDC14B	-0.143358
ZNF510	-0.270666
LRP2	-0.516759
ZNF506	-0.289562
JMJD4	0.258404
DUSP12	-0.139547
AACS	0.12421
DELE1	0.00218145
SLC13A1	-1.18215
CADPS2	-0.310601
PCDHB4	0.184483
PCDHA6	-0.265929
PCDHGA2	-0.324729
HSPB11	-0.0913878
PHLPP1	-0.0736666
ATP8B1	-0.317193
IL12RB2	-0.600815
SMARCD3	0.153834
WDR70	-0.0530754
FYB1	-0.817661
MPP4	-0.521566
STRADB	-0.0136468
BZW1	-0.325077
PGR	-0.565826
C1QTNF3	-0.011734
ME2	-0.452346
C5orf22	-0.284086
CCNT2	-0.384997
FAM135A	-0.570076
COL19A1	-1.06687
EPB41L3	-0.385305
COBLL1	-0.0525349
DLG3	0.229503
KCNK2	-0.0636497
SERTAD4	-0.724719
TRAF5	-0.269025
MRPL22	-0.0605589
GEMIN5	-0.182853
OPRK1	-0.948281
NFE2L1	0.117519
SEMA5B	0.301896
GSK3B	-0.159522
ITGB5	0.344682
ERC1	-0.100483
XPO1	-0.318843
LINC01587	-1.9167
RNF13	-0.254081
TRPM3	-0.0959627
PALB2	-0.132207
DOP1A	-0.327599
LYRM2	-0.265727
BCKDHB	-0.202767
KAT6A	-0.146294
TUT7	-0.317077
ULK2	-0.151778
GRHL2	0.0384888
TNPO1	-0.440439
PLOD1	0.145706
P2RX5	0.141413
ITGAE	-0.18778
DIS3	-0.216268
PIBF1	-0.214639
TDRD3	-0.196845
AC000061.1	-0.772197
NUFIP1	0.0553154
PDS5B	-0.344207
OXCT1	-0.606748
RRAGB	0.307665
EPYC	-0.397414
CYLD	-0.306963
SLC27A5	0.61458
ZNF324	0.184673
ZNF671	-0.332633
ZNF416	-0.033718
ZNF586	-0.266848
ZNF446	0.234337
ZNF264	-0.551424
RPS5	0.394435
FAT1	-0.101188
YTHDC1	-0.145478
CHMP2B	-0.243012
SMAP2	-0.0972701
PPIE	0.197316
ZMPSTE24	-0.196995
STARD7	-0.081273
NOA1	0.00664009
REST	-0.479504
HAL	-0.39345
SSH1	-0.0965445
GSTP1	0.412965
APLP2	0.118409
FAM234B	-0.26569
SLCO1A2	-0.968101
WBP11	-0.0196805
EIF3I	0.0719579
NKAIN1	0.281273
COL16A1	-0.226912
TXLNA	-0.076451
APOB	-0.568642
NCOA1	-0.213283
AGBL5	0.180653
EFR3B	0.194311
KIF3C	0.278643
RAB10	-0.138139
GCKR	-0.608859
HADHA	-0.0366289
MAPRE3	0.526651
CAD	0.25384
CD59	0.042288
CD82	0.189452
BCORL1	0.366408
ATRX	-0.192779
AK6	-0.286268
FCN1	-0.248658
MYNN	-0.322248
MECOM	-0.30333
SCAMP1	-0.440646
PREP	0.033029
HACE1	-0.49644
SEH1L	-0.323334
WDR47	-0.186002
WDFY1	-0.255899
OVGP1	0.133352
SLC25A24	-0.381296
MAP3K4	-0.168736
PILRA	-0.11647
IGSF9	0.427908
ABCB1	0.161179
ZNF213	0.68404
AKR1B1	0.253281
CPNE3	-0.17831
RRN3	-0.0677388
CTTN	0.103885
WNT11	0.718206
MTIF2	-0.162664
DDHD2	-0.238146
TTC39A	0.0868048
EPS15	-0.394083
ORC1	-0.136276
MGST2	-0.109961
CHERP	0.293311
ATG16L1	0.00554655
USP40	0.0555824
POMGNT1	0.130942
RAD54L	-0.012925
MAST2	0.263341
DNAJA1	-0.144659
B4GALT1	0.032877
CHMP5	-0.12018
NFX1	-0.038246
AQP6	0.198407
DIMT1	-0.238601
IPO11	-0.301672
FOLH1	-0.408707
EIF2AK1	0.161969
NME8	-0.627345
EPDR1	0.384951
SNX10	-0.438291
SEPHS1	0.164064
MRPL28	0.280039
HBQ1	-0.499407
ITPKC	0.345503
CEACAM6	0.38374
FAT2	-0.517888
RBM22	-0.132296
TMED2	-0.34464
ERO1B	-0.768957
ZFAND6	-0.24176
HSD17B2	-0.0385338
TXLNG	0.0972275
PPEF1	-0.14719
LAT2	-0.0586754
HUWE1	0.306699
ZW10	-0.106827
ALG9	-0.121581
MYBPC2	0.0455481
NOX4	-0.347893
ACOX3	0.202314
MTMR2	-0.246151
PPP1R15A	0.226483
HSD17B14	0.371849
TRIP6	0.306273
ACHE	0.681894
FTL	0.152417
SRRT	0.195933
BAX	0.291291
NLK	-0.146948
PIGS	0.135496
ADAMTS2	0.102444
TMPRSS11E	-0.719435
ATXN7L3	0.220364
PGS1	0.229212
PSMC5	0.101649
UIMC1	-0.125194
CETP	-0.171251
MMP2	0.0221667
MT3	-0.267563
LPCAT2	-0.176618
GNAO1	0.175221
OGFOD1	-0.110474
SH3BP2	-0.091429
NOP14	0.0270399
ADD1	0.0322644
L2HGDH	-0.289769
TXNDC16	-0.3733
RTRAF	-0.202167
NID2	0.0116964
GMCL1	-0.283097
SF3B2	0.0326721
KLHL42	-0.0389682
GNAS	0.260899
DNM1L	-0.257331
PTHLH	0.269352
PHACTR3	0.791427
ERGIC2	-0.317963
TFAP2C	-0.109999
AURKA	0.115011
CASS4	-0.617872
PIR	0.278554
AAMDC	0.252153
RFX2	0.215404
METTL2A	-0.120903
SULT2B1	0.87956
ALG6	-0.268782
CNOT3	0.279312
GP6	-0.300849
PTPN4	-0.454074
DDX18	-0.169194
KHSRP	0.170359
GNA11	0.335913
ASAP3	-0.0800301
EDEM2	0.389233
DNMT3B	0.174336
REM1	0.229539
TPX2	0.138321
FER1L4	0.87076
PDRG1	0.476981
EPB41L1	0.561921
SLC15A1	0.257603
DOCK9	-0.0914427
ANKRD10	-0.0600623
TGDS	-0.203201
DOCK3	-0.327198
C3orf18	0.221309
COQ9	0.151883
TMEM40	0.715402
KIF9	-0.0881637
ARHGAP28	-0.44049
CRLS1	-0.00149175
DEFB127	0.114249
PPP1R13B	0.074911
ATRN	-0.0157539
SMOX	0.62265
SIGLEC1	0.0126654
FKBP1A	0.0368713
NSFL1C	0.191743
SLC4A11	-0.0132003
C20orf194	-0.289749
ZNF343	0.178416
EBF4	0.340422
CPXM1	0.392195
MAVS	0.149436
LZTS3	0.410414
F11	0.163232
XRN2	-0.0581034
KIZ	0.141509
DYNLL1	0.0336389
TESC	0.137032
SNX5	-0.110604
RPL6	-0.148219
SIRPG	-0.171652
MAPKAPK5	-0.046564
P2RX7	-0.399165
ESF1	-0.20829
RBBP9	-0.198199
ANAPC5	0.0428479
SLC23A2	-0.131274
SLC8B1	0.0717873
TMEM230	-0.0189867
DZANK1	0.036701
KDM2B	0.127103
CFAP61	-0.337082
LHX5	0.530523
TASP1	-0.0668912
OAS1	0.204236
GCN1	0.0156252
RPLP0	0.242931
PXN	0.0876871
SIRT4	-0.101345
RPH3A	0.0660717
KIF16B	0.0462461
TRMT6	0.0425599
CHGB	0.259088
PEBP1	0.210666
TBX5	-0.229484
BRAP	-0.102062
ERP29	0.0536858
NOS1	0.498882
FUS	0.1526
IGBP1	0.496729
FXYD5	0.209428
ZNF302	-0.269688
GRAMD1A	0.301798
FXYD3	0.0572408
HEPH	0.325178
CDIP1	0.635078
CMTM1	-0.0961142
KCNH4	0.511623
GANAB	0.0350129
GMIP	0.322968
RBM41	-0.0884162
BIRC5	-0.0477795
LAG3	-0.207444
MLF2	0.201352
OTUB2	-0.221969
DDX24	-0.0702029
ZBTB25	-0.4532
NECAP1	-0.219079
ARHGAP4	0.491287
ANKRD24	0.873285
DHX32	-0.0540135
RCOR1	-0.235568
GPATCH2L	-0.494153
LTBP4	0.291068
BLVRB	0.550659
SLC9A1	0.209341
SPTLC1	-0.144307
PAPOLA	-0.276868
CCNK	-0.233302
PCBP4	0.54413
RGS1	-0.550877
YPEL3	0.590081
MRPS33	0.114008
NDUFB2	0.165508
NUDC	0.0354479
MAEA	0.177352
ICAM1	-0.131473
STRN4	0.34892
IRAK3	-0.978244
LYZ	-0.964582
SI	-0.447529
MUL1	0.0971005
TFAP4	0.26201
PDCD7	0.0274484
SPG21	-0.0518365
FETUB	-0.352141
DNAJB11	-0.123453
P3H2	0.213308
THPO	-0.140333
CHRD	0.299012
FLT3LG	0.123515
RAB11FIP3	0.500562
GNPTG	0.330319
ZNF268	-0.235738
GOLGA3	-0.0240699
PABPC4	0.0855016
CD209	-0.382989
CERS4	0.56981
MCOLN1	0.415445
USP48	-0.290304
EFNB1	0.817159
PDPR	-0.128825
AARS1	0.127793
GLG1	-0.066274
KIF4A	0.243641
TNRC6A	-0.212719
PLEKHG2	-0.0121089
DLL3	0.687137
NAT14	0.0224843
PITPNM2	0.249368
EXOC1	-0.138007
RBM27	-0.3988
POU4F3	0.324898
OSBPL8	-0.65599
DTX2	0.452542
NLRC4	-0.547103
PUS7	0.00276648
LAMB4	-0.416839
NRCAM	-0.343879
LAMB1	-0.17931
SLC26A4	-0.615113
SLC26A3	0.350888
DLD	-0.127972
WDR7	-0.472256
TXNL1	-0.285299
IL5RA	-0.368424
ABCC6	0.564731
CMTM6	-0.396254
ITGA6	-0.323771
RAPGEF4	-0.145226
MAP3K20	0.00325111
SMPX	0.735351
FH	-0.111269
SEL1L3	-0.0485504
TF	0.0353713
CDV3	-0.248376
MYO15A	0.0687172
ALKBH5	-0.0467824
APOH	-0.497851
NLRP1	-0.0161899
PITPNM3	-0.277481
SPAG7	-0.00345521
ORC6	-0.0388466
ZFHX4	-0.759718
SLC17A6	-0.21918
CPA1	0.566362
ZC3HC1	0.0923291
ESR1	-0.932928
RGS17	-0.739169
ANGPT2	-0.488156
TMEM101	0.309588
CD200	-0.526666
CCDC80	-0.243974
CMA1	-0.174253
PSME1	-0.0588486
PPP2R3C	-0.219712
HAUS4	-0.0714668
JPH4	0.0826729
MYH7	0.282833
CEBPE	0.52741
SLC7A8	0.308286
OSGEP	0.100762
SLC22A17	0.379255
RNF31	0.123888
SCFD1	-0.357504
G2E3	-0.524487
HECTD1	-0.331057
HNRNPC	-0.245802
RPGRIP1	-0.317939
SUPT16H	-0.187445
TOX4	0.0104738
GEMIN2	-0.219161
TGM1	0.255753
TINF2	-0.000782955
DAZL	-1.05967
TBL1Y	-1.01002
SEMA6A	-0.0751912
TRPM7	-0.434682
TYRO3	0.138903
WDR76	-0.407264
CAPN3	0.119081
SNAP23	-0.252179
TBX15	-0.164891
PHGDH	0.157112
COL9A3	0.340905
EZR	-0.0145347
MYL6	0.0507014
AGO1	-0.176306
TEKT2	0.348868
CLSPN	-0.538289
RFFL	0.00250791
UNC13D	0.258417
MFSD11	-0.0748119
DPYSL2	-0.34661
TGFB2	-0.0932441
GPATCH2	-0.386958
NUP50	-0.338878
CDC45	0.0526662
COMT	0.618025
ADA2	-0.0209579
AC016026.1	-0.840793
VNN3	-1.45174
ECHDC1	-0.301872
[truncated: 54,495 more rows]
