# Supplementary material for: Integrated profiling identifies DXS253E as a potential prognostic marker in colorectal cancer
Source: Cancer Cell Int. 2024 Jun 18;24:213. doi: 10.1186/s12935-024-03403-4 (PMC11186088; doi:10.1186/s12935-024-03403-4)
Supplement: Supplementary file 9 — Supplementary Material 9: Table S8: Co‐expressed genes correlated with DXS253E expression by LinkedOmics [file 12935_2024_3403_MOESM9_ESM.xls]

## Sheet: Table S7. Co‐expressed genes co
Table S8. Co_expressed genes correlated with DXS253E expression by LinkedOmics.
Query	Statistic	P-value	FDR (BH)	Event_SD	Event_TD
A1BG	-0.0161088	0.754593	0.848496	379	379
A1CF	0.130968	0.0107027	0.0408809	379	375
A2BP1	0.0893492	0.0823567	0.188521	379	270
A2LD1	0.0277238	0.590545	0.728691	379	379
A2ML1	0.0791351	0.124068	0.252725	379	178
A2M	0.00778125	0.879986	0.928438	379	379
A4GALT	0.102139	0.046915	0.124196	379	379
A4GNT	-0.0599097	0.244622	0.405278	379	146
AAA1	0.0193931	0.70667	0.815022	379	211
AAAS	-0.0509533	0.322506	0.489149	379	379
AACSL	-0.00361579	0.944067	0.967438	379	121
AACS	-0.010728	0.835098	0.899391	379	379
AADACL2	-0.0102274	0.84269	0.904453	379	40
AADACL3	-0.0404386	0.432468	0.594617	379	29
AADACL4	0.103721	0.0435899	0.117602	379	42
AADAC	0.189463	0.000207317	0.001844	379	358
AADAT	-0.158723	0.00193867	0.0108679	379	379
AAGAB	-0.126628	0.0136259	0.0491316	379	379
AAK1	0.118378	0.0211624	0.0685521	379	379
AAMP	0.0520444	0.312239	0.478358	379	379
AANAT	-0.0318238	0.536804	0.684794	379	221
AARS2	-0.208744	4.21e-05	0.000501441	379	379
AARSD1	-0.100137	0.0514249	0.133602	379	379
AARS	0.058583	0.255246	0.41675	379	379
AASDHPPT	0.0115659	0.822425	0.891923	379	379
AASDH	0.00627491	0.903091	0.943092	379	379
AASS	0.00339902	0.947415	0.969353	379	379
AATF	0.0923445	0.0725493	0.171906	379	379
AATK	0.0590107	0.251787	0.413008	379	379
ABAT	0.21738	1.96e-05	0.000269659	379	379
ABCA10	-0.0205171	0.690521	0.803421	379	375
ABCA11P	-0.043882	0.394281	0.559293	379	379
ABCA12	-0.257523	3.72e-07	9.54e-06	379	294
ABCA13	0.145055	0.004661	0.0215729	379	375
ABCA17P	0.0414387	0.421163	0.583903	379	328
ABCA1	0.074241	0.149151	0.288331	379	379
ABCA2	-0.0681203	0.18573	0.336407	379	379
ABCA3	-0.043241	0.401231	0.566074	379	379
ABCA4	-0.0714773	0.164926	0.30959	379	347
ABCA5	0.0881182	0.0866857	0.195697	379	379
ABCA6	0.0619229	0.229099	0.387526	379	371
ABCA7	-0.105261	0.0405473	0.111663	379	379
ABCA8	0.0580969	0.259217	0.421223	379	348
ABCA9	0.0641957	0.212428	0.368603	379	363
ABCB10	-0.12789	0.0127112	0.0466004	379	379
ABCB11	-0.0411405	0.424516	0.58739	379	264
ABCB1	0.178392	0.000483952	0.00361152	379	379
ABCB4	0.099959	0.0518426	0.134353	379	378
ABCB5	0.0238321	0.643727	0.769739	379	210
ABCB6	-0.0515501	0.316863	0.483252	379	379
ABCB7	0.377529	2.77e-14	2.83e-12	379	379
ABCB8	0.0479954	0.351429	0.518424	379	379
ABCB9	0.101668	0.0479457	0.126284	379	379
ABCC10	0.118178	0.0213832	0.0691263	379	379
ABCC11	0.153883	0.00266631	0.0138984	379	346
ABCC12	-0.049078	0.340658	0.507748	379	18
ABCC13	-0.0162863	0.751976	0.847013	379	352
ABCC1	0.0897905	0.0808479	0.185818	379	379
ABCC2	0.183394	0.000331966	0.00266702	379	379
ABCC3	0.0160845	0.754951	0.84868	379	379
ABCC4	0.0205162	0.690534	0.803421	379	379
ABCC5	0.142674	0.00539193	0.0241171	379	379
ABCC6P1	0.217709	1.91e-05	0.000262875	379	377
ABCC6P2	0.227777	7.51e-06	0.000121759	379	379
ABCC6	0.242885	1.71e-06	3.52e-05	379	379
ABCC8	-0.138017	0.00712571	0.029896	379	295
ABCC9	0.0310894	0.546247	0.693449	379	379
ABCD1	0.429007	2.11e-18	3.15e-16	379	379
ABCD2	-0.0815185	0.113105	0.236916	379	369
ABCD3	-0.11619	0.0236866	0.0746793	379	379
ABCD4	-0.0882218	0.0863145	0.195081	379	379
ABCE1	-0.167057	0.00109669	0.00697854	379	379
ABCF1	-0.177979	0.000499053	0.00371164	379	379
ABCF2	0.150116	0.00339609	0.0167632	379	379
ABCF3	0.0158172	0.758897	0.851049	379	379
ABCG1	0.232724	4.68e-06	8.31e-05	379	379
ABCG2	0.0184064	0.720956	0.824687	379	378
ABCG4	0.0738823	0.151131	0.291166	379	364
ABCG5	-0.067434	0.190211	0.342118	379	360
ABCG8	-0.0823549	0.109443	0.231272	379	289
ABHD10	-0.235079	3.72e-06	6.82e-05	379	379
ABHD11	0.133618	0.00920473	0.0363568	379	379
ABHD12B	0.0429726	0.404163	0.568714	379	320
ABHD12	0.213795	2.7e-05	0.000349806	379	379
ABHD13	0.02388	0.643061	0.769268	379	379
ABHD14A	-0.0822049	0.110092	0.232249	379	379
ABHD14B	0.0880681	0.0868659	0.195903	379	379
ABHD15	0.115327	0.0247522	0.0770949	379	379
ABHD1	0.145711	0.00447609	0.020873	379	373
ABHD2	0.0960415	0.0617799	0.152625	379	379
ABHD3	-0.265257	1.6e-07	4.73e-06	379	379
ABHD4	0.0877227	0.0881147	0.197931	379	379
ABHD5	-0.105761	0.039597	0.109731	379	379
ABHD6	0.00820915	0.87344	0.92415	379	379
ABHD8	0.145212	0.00461609	0.02138	379	379
ABI1	-0.0150388	0.770421	0.859182	379	379
ABI2	-0.0038388	0.940623	0.965656	379	379
ABI3BP	-0.0235715	0.647357	0.772342	379	379
ABI3	-0.0656443	0.202269	0.356814	379	379
ABL1	0.120342	0.0190992	0.0635936	379	379
ABL2	0.017614	0.7325	0.833324	379	379
ABLIM1	-0.214484	2.54e-05	0.000333824	379	379
ABLIM2	0.175661	0.000592081	0.00427056	379	379
ABLIM3	0.077704	0.131038	0.262726	379	379
ABO	0.0358073	0.487047	0.642355	379	379
ABP1	0.166768	0.00111906	0.00708002	379	379
ABRA	0.0514874	0.317453	0.483854	379	242
ABR	-0.00543895	0.91595	0.950396	379	379
ABT1	0.0290331	0.573118	0.715602	379	379
ABTB1	0.0446774	0.385758	0.550591	379	379
ABTB2	0.186693	0.000257487	0.00218462	379	379
ACAA1	0.0115349	0.822892	0.892284	379	379
ACAA2	0.00967495	0.851086	0.909623	379	379
ACACA	-0.0506474	0.325424	0.492467	379	379
ACACB	0.163189	0.00143335	0.00859403	379	379
ACAD10	0.0815706	0.112874	0.236656	379	379
ACAD11	0.153132	0.00279928	0.0144129	379	379
ACAD8	-0.153366	0.00275722	0.0142372	379	379
ACAD9	-0.0437578	0.395621	0.560553	379	379
ACADL	-0.0256854	0.618151	0.751115	379	173
ACADM	-0.183739	0.000323327	0.00261031	379	379
ACADSB	-0.0751958	0.143977	0.281424	379	379
ACADS	-0.0230865	0.654137	0.777452	379	379
ACADVL	-0.0784661	0.12729	0.257357	379	379
ACAN	-0.0465926	0.365701	0.532114	379	379
ACAP1	-0.102215	0.0467514	0.123895	379	379
ACAP2	-0.100178	0.0513288	0.13344	379	379
ACAP3	0.00951092	0.853582	0.911456	379	379
ACAT1	-0.036821	0.474792	0.632291	379	379
ACAT2	-0.106559	0.0381217	0.106567	379	379
ACBD3	-0.285206	1.59e-08	6.29e-07	379	379
ACBD4	0.176633	0.000551267	0.00402005	379	379
ACBD5	-0.231796	5.12e-06	8.97e-05	379	379
ACBD6	0.000834208	0.987085	0.992572	379	379
ACBD7	0.0539898	0.294471	0.459349	379	379
ACCN1	0.125835	0.0142296	0.0507273	379	345
ACCN2	-0.0367439	0.475719	0.633185	379	379
ACCN3	-0.114224	0.0261721	0.0804434	379	372
ACCN4	0.0606858	0.238553	0.398554	379	309
ACCN5	0.0536149	0.297843	0.462773	379	34
ACCSL	0.0979365	0.0567927	0.143469	379	20
ACCS	0.133271	0.00938945	0.0369466	379	379
ACD	0.16424	0.00133351	0.00812563	379	379
ACE2	0.218913	1.71e-05	0.000239538	379	379
ACER1	0.131466	0.0104059	0.0399836	379	105
ACER2	-0.0672511	0.191419	0.343622	379	379
ACER3	-0.0895067	0.0818156	0.187499	379	379
ACE	-0.066202	0.198454	0.352283	379	379
ACHE	0.140927	0.00599197	0.0261694	379	379
ACIN1	-0.133533	0.00924945	0.0364971	379	379
ACLY	-0.114087	0.0263539	0.0808768	379	379
ACMSD	0.0141672	0.783386	0.867672	379	79
ACN9	0.143023	0.00527874	0.0237178	379	379
ACO1	-0.0602561	0.241901	0.402317	379	379
ACO2	-0.130529	0.0109709	0.0417526	379	379
ACOT11	0.0923891	0.0724107	0.171721	379	379
ACOT12	0.0746879	0.146712	0.285197	379	27
ACOT13	0.00163754	0.974652	0.985286	379	379
ACOT1	0.225647	9.18e-06	0.000142718	379	379
ACOT2	0.196133	0.000121495	0.00117447	379	379
ACOT4	0.156879	0.00219118	0.0119556	379	379
ACOT6	0.0208385	0.685929	0.800082	379	223
ACOT7	-0.00480342	0.925741	0.956519	379	379
ACOT8	0.294059	5.37e-09	2.44e-07	379	379
ACOT9	0.356365	8.62e-13	7.47e-11	379	379
ACOX1	0.122706	0.0168492	0.0579305	379	379
ACOX2	0.202479	7.19e-05	0.000769814	379	379
ACOX3	0.0713025	0.165964	0.310974	379	379
ACOXL	-0.116225	0.0236443	0.0745933	379	344
ACP1	-0.0837947	0.103358	0.222084	379	379
ACP2	-0.0853982	0.0969009	0.211953	379	379
ACP5	0.0323592	0.529971	0.678302	379	379
ACP6	-0.0661963	0.198492	0.352283	379	379
ACPL2	0.0801651	0.119233	0.246354	379	379
ACPP	-0.158449	0.00197448	0.011022	379	378
ACPT	0.143245	0.00520764	0.0234728	379	135
ACRBP	-0.0785213	0.127021	0.256972	379	379
ACRC	0.331052	3.82e-11	2.54e-09	379	379
ACRV1	-0.0230373	0.654828	0.777983	379	336
ACR	0.10522	0.0406258	0.111796	379	361
ACSBG1	0.129742	0.0114661	0.0431671	379	378
ACSBG2	0.256722	4.05e-07	1.02e-05	379	295
ACSF2	0.164374	0.00132125	0.00806722	379	379
ACSF3	0.0641679	0.212627	0.368819	379	379
ACSL1	-0.0700075	0.173808	0.321427	379	379
ACSL3	-0.144404	0.00485143	0.0222414	379	379
ACSL4	0.138256	0.00702571	0.029564	379	379
ACSL5	0.196551	0.000117429	0.00114248	379	379
ACSL6	0.198576	9.95e-05	0.00100002	379	374
ACSM1	-0.0620916	0.227831	0.385875	379	367
ACSM2A	0.0553133	0.282778	0.446909	379	69
ACSM2B	0.129931	0.0113458	0.0428504	379	45
ACSM3	0.00082077	0.987294	0.9926	379	379
ACSM4	0.0228076	0.65805	0.780139	379	25
ACSM5	0.0553626	0.282348	0.446337	379	304
ACSS1	0.0700586	0.173494	0.321043	379	379
ACSS2	0.116536	0.0232705	0.0737487	379	379
ACSS3	0.0593465	0.249094	0.410355	379	375
ACTA1	0.110838	0.0309817	0.0912379	379	367
ACTA2	0.141721	0.00571231	0.0252071	379	379
ACTBL2	-0.0787166	0.126076	0.255805	379	195
ACTB	0.261487	2.42e-07	6.67e-06	379	379
ACTC1	0.108922	0.0340238	0.0978708	379	366
ACTG1	0.0279867	0.587027	0.725721	379	379
ACTG2	0.145382	0.0045681	0.0211825	379	379
ACTL6A	0.00995066	0.846893	0.906657	379	379
ACTL6B	0.0456349	0.375648	0.54099	379	57
ACTL7A	-0.0383177	0.457012	0.6169	379	33
ACTL7B	-0.00671659	0.896307	0.938557	379	97
ACTL8	0.128057	0.0125939	0.0463382	379	368
ACTL9	0.00620417	0.904179	0.943582	379	12
ACTN1	0.0203117	0.693463	0.80527	379	379
ACTN2	0.041045	0.425592	0.588468	379	254
ACTN3	0.0120943	0.814455	0.887211	379	325
ACTN4	0.183587	0.000327112	0.00263657	379	379
ACTR10	0.00153505	0.976238	0.986184	379	379
ACTR1A	0.0497652	0.333933	0.501151	379	379
ACTR1B	0.0534911	0.298961	0.463797	379	379
ACTR2	-0.126308	0.013867	0.0497746	379	379
ACTR3B	0.09511	0.0643607	0.157335	379	379
ACTR3C	0.170887	0.000836471	0.00563751	379	379
ACTR3	-0.0063384	0.902116	0.94262	379	379
ACTR5	0.229653	6.28e-06	0.000105767	379	379
ACTR6	-0.155141	0.00245642	0.0130649	379	379
ACTR8	-0.0836029	0.104153	0.223139	379	379
ACTRT1	0.0714515	0.165078	0.309725	379	39
ACVR1B	0.189831	0.000201394	0.00179953	379	379
ACVR1C	-0.126485	0.0137332	0.0493969	379	379
ACVR1	0.0940292	0.0674656	0.162976	379	379
ACVR2A	0.0108594	0.833108	0.898496	379	379
ACVR2B	-0.134252	0.00887486	0.0353781	379	379
ACVRL1	0.0513127	0.3191	0.485513	379	379
ACY1	0.0254752	0.621029	0.752676	379	379
ACY3	0.115378	0.0246879	0.0769551	379	379
ACYP1	0.0472371	0.3591	0.525633	379	379
ACYP2	0.145657	0.0044909	0.0209273	379	379
ADAD1	0.0124568	0.809001	0.883502	379	9
ADAD2	-0.0159938	0.756289	0.849423	379	210
ADAL	-0.00409178	0.936718	0.962694	379	379
ADAM10	-0.14104	0.00595149	0.0260384	379	379
ADAM11	-0.0413242	0.422448	0.585428	379	367
ADAM12	0.0446674	0.385864	0.550663	379	379
ADAM15	-0.122582	0.0169612	0.0581947	379	379
ADAM17	-0.0800382	0.119821	0.247016	379	379
ADAM18	0.00726336	0.88792	0.933542	379	29
ADAM19	0.115183	0.0249337	0.0775383	379	379
ADAM20	0.0935904	0.0687606	0.165139	379	267
ADAM21P1	-0.185597	0.000280296	0.00233321	379	194
ADAM21	-0.172792	0.00072953	0.00503309	379	311
ADAM22	0.011388	0.825111	0.893664	379	379
ADAM23	0.0154048	0.764996	0.855383	379	372
ADAM28	-0.119424	0.0200404	0.0659279	379	379
ADAM29	0.0165803	0.74765	0.843615	379	87
ADAM2	-0.0934025	0.0693215	0.166201	379	33
ADAM30	-0.0951742	0.0641801	0.15701	379	10
ADAM32	0.195722	0.000125633	0.00120691	379	369
ADAM33	0.188202	0.000228894	0.00199057	379	377
ADAM3A	0.0202788	0.693933	0.80558	379	4
ADAM5P	-0.0295151	0.566763	0.710263	379	5
ADAM6	-0.0531965	0.301634	0.466849	379	379
ADAM7	0.0650758	0.206214	0.361587	379	3
ADAM8	-0.0644626	0.210529	0.366495	379	379
ADAM9	-0.144222	0.00490599	0.0224221	379	379
ADAMDEC1	-0.00624164	0.903603	0.943279	379	379
ADAMTS10	0.102771	0.0455625	0.12159	379	379
ADAMTS12	0.0475429	0.355993	0.523074	379	379
ADAMTS13	0.00287055	0.955581	0.974303	379	379
ADAMTS14	0.0268891	0.601782	0.738076	379	379
ADAMTS15	-0.123246	0.0163689	0.056544	379	369
ADAMTS16	0.169132	0.000947646	0.00620334	379	373
ADAMTS17	0.0445772	0.386825	0.551796	379	378
ADAMTS18	0.053283	0.300847	0.465995	379	357
ADAMTS19	-0.0571454	0.267113	0.429443	379	254
ADAMTS1	-0.0124573	0.808993	0.883502	379	379
ADAMTS20	-0.0182746	0.722872	0.825926	379	60
ADAMTS2	-0.00339099	0.947539	0.969353	379	379
ADAMTS3	0.000932307	0.985567	0.991769	379	378
ADAMTS4	-0.00829777	0.872086	0.923202	379	379
ADAMTS5	0.0407581	0.428837	0.591511	379	379
ADAMTS6	0.080093	0.119567	0.246754	379	378
ADAMTS7	0.0371357	0.471023	0.628961	379	379
ADAMTS8	0.0467656	0.363921	0.53042	379	376
ADAMTS9	-0.173839	0.00067629	0.00475008	379	379
ADAMTSL1	0.0208923	0.685161	0.799422	379	379
ADAMTSL2	0.204467	6.08e-05	0.000670813	379	379
ADAMTSL3	0.128673	0.0121709	0.045192	379	376
ADAMTSL4	0.025428	0.621677	0.753128	379	379
ADAMTSL5	0.0719303	0.162257	0.306346	379	379
ADAP1	0.118118	0.0214495	0.0692672	379	379
ADAP2	-0.0541214	0.293295	0.458282	379	379
ADARB1	0.00554127	0.914375	0.949701	379	379
ADARB2	0.0186371	0.717608	0.822504	379	299
ADAR	-0.213754	2.71e-05	0.000350381	379	379
ADAT1	-0.0154028	0.765025	0.855383	379	379
ADAT2	-0.0665701	0.195964	0.349391	379	379
ADAT3	0.0700477	0.173561	0.321083	379	379
ADA	-0.0599312	0.244453	0.405101	379	379
ADCK1	0.189278	0.000210367	0.00186378	379	379
ADCK2	0.238741	2.59e-06	5.05e-05	379	379
ADCK4	-0.0709223	0.168239	0.314198	379	379
ADCK5	0.0870552	0.0905697	0.201913	379	379
ADCY10	0.0836769	0.103846	0.222697	379	281
ADCY1	-0.0888903	0.0839496	0.191108	379	379
ADCY2	0.153512	0.00273132	0.0141512	379	376
ADCY3	0.202374	7.25e-05	0.000774907	379	379
ADCY4	-0.0202653	0.694127	0.805676	379	379
ADCY5	0.0857633	0.0954764	0.209693	379	375
ADCY6	-0.068243	0.184937	0.335492	379	379
ADCY7	-0.025483	0.620923	0.752676	379	379
ADCY8	0.146697	0.00421051	0.0198682	379	73
ADCY9	0.0642465	0.212066	0.368168	379	379
ADCYAP1R1	0.0295879	0.565807	0.709738	379	129
ADCYAP1	0.0947638	0.0653423	0.159107	379	359
ADC	0.00310189	0.952006	0.972107	379	379
ADD1	0.0362043	0.482227	0.638674	379	379
ADD2	0.0411434	0.424482	0.587385	379	346
ADD3	0.0394945	0.443299	0.60452	379	379
ADH1A	0.0556107	0.280193	0.444205	379	247
ADH1B	0.0722098	0.160628	0.30434	379	361
ADH1C	0.0153837	0.765309	0.855383	379	377
ADH4	0.162171	0.00153647	0.0090805	379	333
ADH5	-0.00364345	0.943639	0.967208	379	379
ADH6	-0.00954603	0.853047	0.911119	379	378
ADH7	-0.0503419	0.328354	0.49548	379	18
ADHFE1	0.107936	0.0356867	0.101389	379	372
ADI1	-0.0118867	0.817585	0.889184	379	379
ADIG	0.0157687	0.759613	0.85146	379	12
ADIPOQ	0.114098	0.0263398	0.0808462	379	160
ADIPOR1	-0.119106	0.0203762	0.0667802	379	379
ADIPOR2	0.0915228	0.0751398	0.176268	379	379
ADK	0.0586213	0.254935	0.416449	379	379
ADM2	0.0725445	0.158692	0.301596	379	379
ADM	-0.0204199	0.691913	0.804348	379	379
ADNP2	-0.261587	2.39e-07	6.62e-06	379	379
ADNP	0.197855	0.000105533	0.00105204	379	379
ADORA1	-0.0711069	0.167131	0.312689	379	378
ADORA2A	0.00269594	0.958281	0.97535	379	379
ADORA2B	0.018213	0.723768	0.82652	379	379
ADORA3	-0.00791941	0.877872	0.927157	379	379
ADO	0.100045	0.0516406	0.133952	379	379
ADPGK	-0.011945	0.816705	0.88858	379	379
ADPRHL1	0.100334	0.0509652	0.132617	379	379
ADPRHL2	0.0933825	0.0693815	0.166228	379	379
ADPRH	0.0104565	0.839213	0.902284	379	379
ADRA1A	-0.0185633	0.718678	0.823268	379	217
ADRA1B	0.0772546	0.133287	0.265878	379	367
ADRA1D	0.258085	3.5e-07	9.12e-06	379	369
ADRA2A	0.0786599	0.12635	0.25607	379	379
ADRA2B	-0.0229121	0.656583	0.778986	379	379
ADRA2C	0.085393	0.0969213	0.211959	379	379
ADRB1	-0.0609437	0.23656	0.396494	379	372
ADRB2	0.000237333	0.996326	0.997859	379	378
ADRB3	0.147109	0.00410367	0.0194845	379	229
ADRBK1	0.0420915	0.413878	0.577313	379	379
ADRBK2	0.117069	0.0226424	0.0722488	379	379
ADRM1	0.247134	1.11e-06	2.43e-05	379	379
ADSL	-0.0543768	0.29102	0.456081	379	379
ADSSL1	-0.0394213	0.444144	0.605257	379	379
ADSS	-0.191446	0.000177204	0.00161567	379	379
AEBP1	0.0887749	0.0843542	0.191875	379	379
AEBP2	-0.122327	0.0171938	0.0587486	379	379
AEN	-0.0313164	0.543319	0.690679	379	379
AES	0.00527668	0.918449	0.95216	379	379
AFAP1L1	-0.0488399	0.343009	0.50991	379	379
AFAP1L2	-0.154326	0.00259056	0.013596	379	379
AFAP1	0.054827	0.287037	0.451581	379	379
AFARP1	0.0670084	0.19303	0.345744	379	378
AFF1	-0.0946496	0.0656687	0.159608	379	379
AFF2	0.0514719	0.3176	0.48404	379	358
AFF3	0.0212372	0.680248	0.796126	379	377
AFF4	-0.101054	0.0493153	0.129052	379	379
AFG3L1	0.0529329	0.304039	0.469668	379	379
AFG3L2	-0.289782	9.11e-09	3.91e-07	379	379
AFMID	-0.0188576	0.714411	0.820228	379	379
AFM	-0.0792474	0.123534	0.251999	379	28
AFP	0.0643315	0.211461	0.3676	379	176
AFTPH	0.00545765	0.915663	0.950285	379	379
AG2	0.0956747	0.0627857	0.154475	379	379
AGAP11	0.127765	0.012799	0.0468398	379	375
AGAP1	-0.17074	0.000845295	0.00568906	379	379
AGAP2	-0.0275581	0.592769	0.730434	379	379
AGAP3	0.176747	0.000546656	0.0039923	379	379
AGAP4	0.107654	0.0361746	0.102467	379	379
AGAP5	0.0334256	0.516494	0.667565	379	378
AGAP6	0.0960818	0.0616702	0.152441	379	379
AGAP7	0.0831234	0.106161	0.226384	379	377
AGAP8	0.0134609	0.793937	0.873935	379	379
AGA	0.225425	9.37e-06	0.000145033	379	379
AGBL1	-0.113321	0.0273879	0.0832384	379	61
AGBL2	0.143878	0.00501023	0.0227746	379	378
AGBL3	0.0606956	0.238477	0.398485	379	371
AGBL4	-0.166246	0.0011605	0.00727717	379	269
AGBL5	0.0494611	0.336898	0.504038	379	379
AGER	-0.0246371	0.632564	0.76172	379	379
AGFG1	-0.142884	0.0053236	0.0238384	379	379
AGFG2	0.128401	0.0123562	0.0456918	379	379
AGGF1	-0.116518	0.0232921	0.0737755	379	379
AGK	0.194856	0.000134772	0.00127982	379	379
AGL	-0.165143	0.00125295	0.00772259	379	379
AGMAT	0.0273213	0.595951	0.733356	379	379
AGPAT1	-0.0161323	0.754247	0.848297	379	379
AGPAT2	0.149318	0.00357223	0.0174631	379	379
AGPAT3	0.0125044	0.808284	0.883103	379	379
AGPAT4	-0.153403	0.00275058	0.0142139	379	379
AGPAT5	-0.171427	0.000804808	0.00545547	379	379
AGPAT6	-0.121101	0.0183497	0.0616675	379	379
AGPAT9	-0.067385	0.190534	0.342543	379	379
AGPHD1	0.173785	0.000678913	0.00476008	379	379
AGPS	-0.170537	0.000857659	0.00574516	379	379
AGR2	-0.281055	2.61e-08	9.71e-07	379	379
AGR3	-0.294038	5.38e-09	2.44e-07	379	378
AGRN	-0.00215121	0.966705	0.980251	379	379
AGRP	0.0869173	0.0910835	0.202739	379	136
AGTPBP1	-0.181997	0.000369184	0.00291641	379	379
AGTR1	0.197824	0.000105802	0.00105367	379	336
AGTR2	0.106824	0.0376428	0.105615	379	61
AGTRAP	-0.0369211	0.473592	0.631372	379	379
AGT	0.111927	0.0293579	0.087621	379	379
AGXT2L1	-0.0116074	0.821798	0.891619	379	56
AGXT2L2	-0.0205619	0.68988	0.803135	379	379
AGXT2	0.085801	0.0953304	0.209488	379	66
AGXT	0.120792	0.018652	0.0623979	379	358
AHCTF1	-0.110646	0.0312755	0.0918712	379	379
AHCYL1	-0.148842	0.00368119	0.0178919	379	379
AHCYL2	0.00794333	0.877506	0.926968	379	379
AHCY	0.189927	0.000199876	0.00178762	379	379
AHDC1	0.00917767	0.858657	0.914413	379	379
AHI1	-0.174589	0.000640367	0.00454283	379	379
AHNAK2	0.178516	0.000479519	0.00358788	379	379
AHNAK	-0.078357	0.127821	0.258241	379	379
AHRR	-0.0127402	0.804741	0.881083	379	379
AHR	-0.0931153	0.0701858	0.167713	379	379
AHSA1	0.066111	0.199073	0.353103	379	379
AHSA2	0.0736389	0.152486	0.292967	379	379
AHSG	0.142983	0.0052915	0.0237433	379	271
AHSP	0.0663586	0.197392	0.35121	379	106
AICDA	-0.0422335	0.412302	0.575883	379	193
AIDA	-0.129872	0.0113833	0.0429351	379	379
AIF1L	-0.126484	0.013734	0.0493969	379	379
AIF1	-0.0939776	0.0676169	0.163282	379	379
AIFM1	0.403954	2.62e-16	3.41e-14	379	379
AIFM2	0.0821737	0.110228	0.232461	379	379
AIFM3	0.135515	0.0082497	0.0334389	379	379
AIG1	0.133998	0.00900591	0.0357711	379	379
AIM1L	0.243129	1.67e-06	3.44e-05	379	379
AIM1	-0.126669	0.0135951	0.0490563	379	379
AIM2	0.0428337	0.405685	0.570007	379	373
AIMP1	-0.0414234	0.421334	0.584088	379	379
AIMP2	0.0518535	0.31402	0.480283	379	379
AIPL1	-0.0182229	0.723624	0.826404	379	59
AIP	0.187868	0.00023496	0.00202468	379	379
AIRE	0.165898	0.001189	0.00741601	379	255
AJAP1	-0.0786586	0.126356	0.25607	379	361
AK1	-0.0350566	0.496229	0.650442	379	379
AK2	-0.1082	0.0352342	0.10048	379	379
AK3L1	0.0804632	0.117861	0.244247	379	379
AK3	-0.00315275	0.95122	0.971548	379	379
AK5	0.125429	0.0145486	0.0516787	379	364
AK7	-0.138515	0.00691907	0.0292269	379	379
AKAP10	-0.0633698	0.218382	0.375198	379	379
AKAP11	0.0364076	0.479769	0.636355	379	379
AKAP12	0.150655	0.00328158	0.0162912	379	379
AKAP13	-0.0685782	0.182783	0.333109	379	379
AKAP14	0.0385821	0.453911	0.614371	379	194
AKAP1	0.0543479	0.291276	0.456339	379	379
AKAP2	0.0768359	0.13541	0.269093	379	378
AKAP3	-0.086641	0.0921205	0.204367	379	377
AKAP4	0.112143	0.0290461	0.0869454	379	238
AKAP5	-0.155061	0.00246938	0.0131022	379	379
AKAP6	0.180332	0.000418623	0.00322348	379	379
AKAP7	-0.0652996	0.204655	0.359653	379	379
AKAP8L	0.0668023	0.194406	0.347439	379	379
AKAP8	0.0146555	0.776115	0.862601	379	379
AKAP9	0.00714141	0.889789	0.934913	379	379
AKD1	-0.00352067	0.945536	0.968393	379	379
AKIRIN1	-0.161399	0.00161922	0.00945597	379	379
AKIRIN2	0.186312	0.000265197	0.00223473	379	379
AKNAD1	0.375768	3.72e-14	3.75e-12	379	352
AKNA	-0.02292	0.656472	0.778919	379	379
AKR1A1	0.0322947	0.530792	0.678959	379	379
AKR1B10	-0.0455244	0.376806	0.5425	379	373
AKR1B15	-0.028604	0.578802	0.719668	379	212
AKR1B1	0.0288345	0.575745	0.717443	379	379
AKR1C1	0.139987	0.00633892	0.0273116	379	379
AKR1C2	0.127151	0.0132402	0.0479938	379	378
AKR1C3	0.152263	0.00296065	0.0150711	379	379
AKR1C4	0.134533	0.00873218	0.0349499	379	341
AKR1CL1	0.120217	0.0192247	0.0639253	379	163
AKR1D1	-0.0161954	0.753317	0.84776	379	95
AKR1E2	0.161294	0.00163085	0.00950235	379	369
AKR7A2	-0.10187	0.0475012	0.125346	379	379
AKR7A3	-0.0928578	0.0709684	0.169089	379	379
AKR7L	-0.0348876	0.49831	0.651962	379	379
AKT1S1	0.0215375	0.67598	0.793285	379	379
AKT1	0.0416023	0.41933	0.582287	379	379
AKT2	0.242444	1.79e-06	3.65e-05	379	379
AKT3	0.0840991	0.102107	0.220113	379	379
AKTIP	0.147283	0.00405951	0.0193305	379	379
ALAD	0.153825	0.00267641	0.0139213	379	379
ALAS1	-0.182011	0.000368785	0.00291568	379	379
ALAS2	0.0371892	0.470383	0.628361	379	232
ALB	-0.00450438	0.930352	0.958835	379	181
ALCAM	-0.0898944	0.0804959	0.185288	379	379
ALDH16A1	0.0604152	0.240657	0.400988	379	379
ALDH18A1	0.0223786	0.664085	0.784583	379	379
ALDH1A1	-0.0910394	0.0766987	0.179042	379	379
ALDH1A2	-0.0103551	0.840752	0.903498	379	361
ALDH1A3	0.123176	0.0164309	0.0567284	379	379
ALDH1B1	0.0592904	0.249543	0.410707	379	379
ALDH1L1	-0.144066	0.00495301	0.0225663	379	373
ALDH1L2	0.142301	0.00551528	0.024536	379	379
ALDH2	0.0186007	0.718135	0.822884	379	379
ALDH3A1	0.0124465	0.809155	0.883525	379	379
ALDH3A2	-0.0956303	0.0629084	0.1547	379	379
ALDH3B1	0.136901	0.0076089	0.0314901	379	379
ALDH3B2	-0.0191734	0.709843	0.817196	379	374
ALDH4A1	0.0944359	0.0662832	0.160766	379	379
ALDH5A1	-0.0463922	0.367768	0.53379	379	379
ALDH6A1	-0.0996677	0.0525325	0.135521	379	379
ALDH7A1	-0.0644411	0.210683	0.366669	379	379
ALDH8A1	-0.0225073	0.662272	0.783176	379	373
ALDH9A1	-0.118528	0.0209985	0.0682457	379	379
ALDOA	0.00300046	0.953573	0.973206	379	379
ALDOB	0.0656449	0.202265	0.356814	379	379
ALDOC	-0.0420637	0.414186	0.577328	379	379
ALG10B	0.104799	0.0414406	0.113397	379	379
ALG10	-0.0730778	0.155645	0.297458	379	379
ALG11	-0.155333	0.00242571	0.0129397	379	379
ALG12	0.0295502	0.566303	0.709921	379	379
ALG13	0.433495	8.54e-19	1.3e-16	379	379
ALG14	-0.0796124	0.121809	0.249662	379	379
ALG1L2	0.130083	0.0112491	0.0425824	379	264
ALG1L	0.00192452	0.970212	0.982601	379	379
ALG1	-0.0249688	0.627988	0.758144	379	379
ALG2	-0.0185233	0.719259	0.823563	379	379
ALG3	0.100784	0.0499302	0.130317	379	379
ALG5	-0.0402038	0.435146	0.597416	379	379
ALG6	-0.108286	0.0350886	0.100149	379	379
ALG8	-0.0285209	0.579907	0.720614	379	379
ALG9	0.000424294	0.993431	0.995846	379	379
ALKBH1	0.0572699	0.266071	0.428542	379	379
ALKBH2	0.0425443	0.408868	0.572854	379	379
ALKBH3	0.131868	0.0101712	0.0392974	379	379
ALKBH4	0.174862	0.000627723	0.00446431	379	379
ALKBH5	-0.0790234	0.124602	0.253603	379	379
ALKBH6	0.19913	9.5e-05	0.000965121	379	379
ALKBH7	0.151697	0.00307018	0.0154821	379	379
ALKBH8	-0.121151	0.0183018	0.0615586	379	379
ALK	-0.00874827	0.865206	0.918132	379	244
ALLC	0.0576393	0.262995	0.425443	379	116
ALMS1P	0.130144	0.0112107	0.0425012	379	244
ALMS1	-0.00150132	0.97676	0.986433	379	379
ALOX12B	-0.0535992	0.297984	0.462897	379	324
ALOX12P2	0.0849503	0.0986714	0.214901	379	222
ALOX12	-0.0080742	0.875504	0.925642	379	374
ALOX15B	-0.141625	0.00574547	0.0252933	379	376
ALOX15	0.0277499	0.590196	0.728422	379	371
ALOX5AP	-0.0671507	0.192084	0.344517	379	379
ALOX5	-0.0839071	0.102895	0.221399	379	379
ALOXE3	-0.121751	0.0177289	0.0600925	379	332
ALPI	0.0174415	0.735022	0.834823	379	371
ALPK1	-0.017026	0.741106	0.839119	379	379
ALPK2	-0.0478547	0.352844	0.51997	379	379
ALPK3	0.0645251	0.210087	0.366014	379	379
ALPL	-0.0135036	0.793298	0.873571	379	379
ALPPL2	-0.0701436	0.172971	0.320528	379	352
ALPP	0.0124494	0.809111	0.883525	379	312
ALS2CL	0.046478	0.366882	0.532933	379	379
ALS2CR11	0.0544674	0.290215	0.455144	379	317
ALS2CR12	0.0116931	0.820504	0.890859	379	303
ALS2CR4	-0.13582	0.00810447	0.0330173	379	379
ALS2CR8	0.0752917	0.143465	0.280784	379	379
ALS2	-0.145638	0.00449638	0.0209328	379	379
ALX1	0.00256517	0.960303	0.976168	379	133
ALX3	0.0992017	0.0536523	0.137533	379	378
ALX4	0.0274807	0.593808	0.731488	379	47
AMAC1L2	-0.0211198	0.681919	0.797094	379	222
AMAC1L3	-0.0526399	0.306727	0.472189	379	153
AMAC1	0.0222362	0.666093	0.786008	379	31
AMACR	0.185992	0.000271851	0.0022763	379	379
AMBN	-0.0664814	0.196562	0.350205	379	65
AMBP	0.0492125	0.339335	0.506576	379	365
AMBRA1	0.127627	0.0128969	0.0470593	379	379
AMD1	-0.150775	0.00325669	0.016192	379	379
AMDHD1	0.0651748	0.205523	0.360756	379	363
AMDHD2	0.139903	0.00637087	0.0274254	379	379
AMELX	0.356913	7.91e-13	6.88e-11	379	308
AMELY	-0.0866259	0.0921771	0.204462	379	36
AMFR	0.272366	7.16e-08	2.36e-06	379	379
AMHR2	0.0314061	0.542165	0.689813	379	160
AMH	-0.0173364	0.736558	0.835783	379	364
AMICA1	-0.0564071	0.273353	0.43629	379	379
AMIGO1	0.0852981	0.0972941	0.212555	379	379
AMIGO2	0.221381	1.36e-05	0.000198184	379	379
AMIGO3	-0.11916	0.0203188	0.0666249	379	379
AMMECR1L	0.0539177	0.295118	0.459995	379	379
AMMECR1	0.357287	7.46e-13	6.52e-11	379	379
AMN1	-0.109391	0.0332571	0.0961676	379	379
AMN	0.00448777	0.930608	0.958999	379	379
AMOTL1	0.0786484	0.126405	0.256144	379	379
AMOTL2	0.167364	0.0010733	0.00686276	379	379
AMOT	0.231645	5.19e-06	9.09e-05	379	379
AMPD1	-0.0235669	0.647422	0.772342	379	284
AMPD2	0.0960117	0.061861	0.152788	379	379
AMPD3	0.0300992	0.559109	0.704374	379	379
AMPH	0.0504648	0.327173	0.494149	379	376
AMTN	0.0358739	0.486237	0.641713	379	21
AMT	0.161636	0.00159343	0.00935094	379	379
AMY1A	0.154297	0.00259552	0.0136148	379	287
AMY2A	0.0623141	0.226165	0.383939	379	219
AMY2B	0.112797	0.0281146	0.0849135	379	379
AMZ1	0.022176	0.666943	0.786777	379	365
AMZ2P1	0.0781685	0.128743	0.259502	379	379
AMZ2	0.163331	0.00141943	0.00853121	379	379
ANAPC10	0.0612003	0.234588	0.394055	379	379
ANAPC11	0.134335	0.00883251	0.0352447	379	379
ANAPC13	0.0198201	0.700519	0.810345	379	379
ANAPC16	0.13242	0.00985729	0.038414	379	379
ANAPC1	-0.102955	0.0451755	0.120834	379	379
ANAPC2	-0.0282547	0.58345	0.723176	379	379
ANAPC4	-0.122852	0.0167185	0.057571	379	379
ANAPC5	0.112728	0.0282113	0.0850668	379	379
ANAPC7	0.0169478	0.742252	0.840037	379	379
ANGEL1	0.108018	0.0355449	0.101131	379	379
ANGEL2	0.0094874	0.85394	0.911641	379	379
ANGPT1	0.0674798	0.18991	0.341793	379	378
ANGPT2	-0.11398	0.0264968	0.0811396	379	379
ANGPT4	0.112448	0.0286081	0.086036	379	159
ANGPTL1	0.116788	0.0229717	0.0730644	379	368
ANGPTL2	0.070098	0.173251	0.320809	379	379
ANGPTL3	0.0112294	0.827508	0.894998	379	186
ANGPTL4	-0.0107885	0.834182	0.898818	379	379
ANGPTL5	0.0516262	0.316149	0.482503	379	173
ANGPTL6	0.0809862	0.115485	0.240504	379	370
ANGPTL7	0.106247	0.0386934	0.10783	379	232
ANG	-0.149782	0.00346868	0.017054	379	379
ANK1	-0.15674	0.00221141	0.0120395	379	379
ANK2	0.0647449	0.208534	0.364526	379	379
ANK3	0.0540993	0.293492	0.45847	379	379
ANKAR	0.124454	0.0153382	0.0537231	379	378
ANKDD1A	0.0158461	0.75847	0.850763	379	379
ANKFN1	0.199335	9.34e-05	0.00095127	379	264
ANKFY1	-0.244354	1.48e-06	3.11e-05	379	379
ANKHD1-EIF4EBP3	-0.067488	0.189856	0.341789	379	379
ANKHD1	-0.0819242	0.111316	0.234234	379	379
ANKH	0.216244	2.17e-05	0.000293822	379	379
ANKIB1	0.126563	0.0136742	0.0492609	379	379
ANKK1	0.212446	3.05e-05	0.000385082	379	358
ANKLE1	0.0541114	0.293384	0.458337	379	374
ANKLE2	0.0116154	0.821678	0.891552	379	379
ANKMY1	0.00938849	0.855446	0.912487	379	379
ANKMY2	0.0360793	0.483742	0.639589	379	379
ANKRA2	-0.00187969	0.970905	0.982764	379	379
ANKRD10	0.125871	0.0142017	0.0506916	379	379
ANKRD11	0.00215395	0.966662	0.980251	379	379
ANKRD12	-0.215105	2.41e-05	0.000318798	379	379
ANKRD13A	-0.0574418	0.264636	0.427162	379	379
ANKRD13B	0.0994664	0.0530138	0.136284	379	379
ANKRD13C	-0.180476	0.000414109	0.0032024	379	379
ANKRD13D	0.0928255	0.071067	0.169223	379	379
ANKRD16	0.159195	0.00187843	0.0105905	379	379
ANKRD17	-0.158888	0.00191741	0.010764	379	379
ANKRD19	0.15207	0.00299758	0.0152049	379	379
ANKRD1	-0.0680007	0.186505	0.3374	379	271
ANKRD20A3	0.0357728	0.487467	0.642695	379	367
ANKRD20A4	-0.00576239	0.910972	0.947381	379	219
ANKRD20B	0.109984	0.0323069	0.0940511	379	349
ANKRD22	-0.0184662	0.720088	0.824172	379	379
ANKRD23	0.113652	0.0269371	0.0821499	379	379
ANKRD24	0.138066	0.00710508	0.0298358	379	379
ANKRD26P1	0.101724	0.0478213	0.126007	379	101
ANKRD26	0.104965	0.041117	0.112762	379	379
ANKRD27	0.117051	0.0226637	0.0722817	379	379
ANKRD28	-0.199138	9.49e-05	0.000965121	379	379
ANKRD29	0.133126	0.00946773	0.037129	379	378
ANKRD2	0.0685016	0.183274	0.333758	379	202
ANKRD30A	0.0862932	0.0934389	0.206465	379	21
ANKRD30B	-0.158225	0.00200414	0.0111498	379	218
ANKRD31	0.0756415	0.141609	0.278161	379	254
ANKRD32	-0.231428	5.3e-06	9.21e-05	379	379
ANKRD33	0.0948406	0.0651235	0.15871	379	280
ANKRD34A	0.00699652	0.892011	0.936031	379	378
ANKRD34B	-0.0503341	0.328429	0.495555	379	163
ANKRD34C	0.0978841	0.0569258	0.14375	379	111
ANKRD35	0.050279	0.32896	0.496054	379	377
ANKRD36BP1	-0.168904	0.000963085	0.00627267	379	379
ANKRD36B	-0.06348	0.217581	0.374399	379	378
ANKRD36	-0.010824	0.833644	0.898635	379	379
ANKRD37	-0.0136925	0.790473	0.87167	379	379
ANKRD39	-0.00931264	0.856601	0.913155	379	379
ANKRD40	0.0277583	0.590084	0.728393	379	379
ANKRD42	0.0480231	0.35115	0.518115	379	379
ANKRD43	0.164604	0.00130049	0.00796112	379	379
ANKRD44	-0.148335	0.00380055	0.0183843	379	379
ANKRD45	-0.134828	0.00858467	0.0344988	379	357
ANKRD46	0.0612132	0.23449	0.393927	379	379
ANKRD49	0.139726	0.00643855	0.0276311	379	379
ANKRD50	0.0740795	0.15004	0.289735	379	379
ANKRD52	-0.168901	0.000963299	0.00627267	379	379
ANKRD53	0.126122	0.0140085	0.050219	379	348
ANKRD54	0.0998358	0.0521335	0.13494	379	379
ANKRD55	-0.0328886	0.523258	0.672664	379	308
ANKRD56	0.101664	0.0479531	0.126287	379	379
ANKRD57	0.112362	0.0287315	0.0862772	379	379
ANKRD58	0.258826	3.23e-07	8.48e-06	379	379
ANKRD5	0.0748321	0.145932	0.284098	379	379
ANKRD6	0.0214076	0.677826	0.79451	379	379
ANKRD7	0.000838441	0.98702	0.992572	379	104
ANKRD9	0.078126	0.128952	0.25977	379	379
ANKS1A	-0.0408829	0.427424	0.590164	379	379
ANKS1B	0.119013	0.0204755	0.0670051	379	314
ANKS3	0.16009	0.00176892	0.0100933	379	379
ANKS4B	0.0298584	0.562259	0.70694	379	378
ANKS6	-0.0525229	0.307805	0.47337	379	379
ANKZF1	-0.0983762	0.0556845	0.141317	379	379
ANLN	-0.100239	0.051186	0.133104	379	379
ANO10	0.111965	0.0293026	0.0874754	379	379
ANO1	-0.0735708	0.152867	0.293508	379	379
ANO2	-0.0919968	0.0736365	0.173797	379	378
ANO3	0.134352	0.00882379	0.0352237	379	253
ANO4	0.137668	0.00727373	0.0304012	379	348
ANO5	0.0656027	0.202556	0.357225	379	364
ANO6	0.079571	0.122004	0.249803	379	379
ANO7	-0.183399	0.000331828	0.00266702	379	379
ANO8	-0.0398887	0.438757	0.600591	379	379
ANO9	0.18323	0.000336143	0.00269513	379	379
ANP32A	-0.243174	1.66e-06	3.43e-05	379	379
ANP32B	-0.204859	5.88e-05	0.000651724	379	379
ANP32C	-0.0593953	0.248704	0.409952	379	371
ANP32D	-0.0250307	0.627136	0.757299	379	128
ANP32E	-0.411137	6.85e-17	9.3e-15	379	379
ANPEP	0.033148	0.519986	0.670218	379	379
ANTXR1	0.102515	0.0461061	0.122645	379	379
ANTXR2	-0.0332614	0.518558	0.669093	379	379
ANTXRL	-0.113648	0.0269428	0.0821499	379	21
ANUBL1	-0.0203728	0.692587	0.804622	379	379
ANXA10	-0.13567	0.0081758	0.033226	379	165
ANXA11	0.141903	0.00564973	0.0250163	379	379
ANXA13	-0.0259064	0.615131	0.748547	379	379
ANXA1	-0.105056	0.0409406	0.112402	379	379
ANXA2P1	0.0346542	0.50119	0.654435	379	379
ANXA2P2	-0.00265014	0.958989	0.975758	379	379
ANXA2P3	0.044327	0.389499	0.554313	379	378
ANXA2	-0.0214941	0.676597	0.793685	379	379
ANXA3	0.0840522	0.102299	0.220381	379	379
ANXA4	0.0307781	0.550275	0.697234	379	379
ANXA5	-0.00822732	0.873163	0.923955	379	379
ANXA6	0.109427	0.0331983	0.0960256	379	379
ANXA7	0.015311	0.766385	0.856155	379	379
ANXA8L1	0.111124	0.0305481	0.0902694	379	16
ANXA8L2	0.0340165	0.509103	0.661375	379	315
ANXA8	0.110224	0.03193	0.0931864	379	333
ANXA9	0.166267	0.00115885	0.00727371	379	379
AOAH	0.262536	2.16e-07	6.09e-06	379	379
AOC2	0.0279036	0.588138	0.726671	379	378
AOC3	0.133764	0.00912767	0.0361605	379	379
AOX1	0.170169	0.000880461	0.00585046	379	377
AOX2P	0.0272805	0.596501	0.733757	379	52
AP1AR	-0.0503315	0.328454	0.495556	379	379
AP1B1	-0.00588433	0.909097	0.946816	379	379
AP1G1	-0.180252	0.000421147	0.00323873	379	379
AP1G2	0.0997554	0.052324	0.135226	379	379
AP1M1	0.327576	6.26e-11	4.02e-09	379	379
AP1M2	0.0605045	0.239962	0.400245	379	379
AP1S1	0.118205	0.021353	0.0690483	379	379
AP1S2	0.160787	0.00168767	0.00974467	379	379
AP1S3	-0.180461	0.000414591	0.00320412	379	379
AP2A1	0.136928	0.00759669	0.0314593	379	379
AP2A2	0.0043819	0.932241	0.95988	379	379
AP2B1	-0.224891	9.85e-06	0.000151275	379	379
AP2M1	0.00252666	0.960898	0.976711	379	379
AP2S1	0.0232332	0.652084	0.775662	379	379
AP3B1	-0.196193	0.000120904	0.00117169	379	379
AP3B2	0.108752	0.0343053	0.0984093	379	330
AP3D1	-0.0429643	0.404254	0.568721	379	379
AP3M1	-0.0887345	0.0844961	0.192148	379	379
AP3M2	-0.0253298	0.623025	0.754218	379	379
AP3S1	-0.0446165	0.386406	0.551317	379	379
AP3S2	0.110672	0.0312354	0.0917832	379	379
AP4B1	-0.038051	0.460153	0.619368	379	379
AP4E1	-0.0833963	0.105014	0.224402	379	379
AP4M1	0.229913	6.13e-06	0.000103352	379	379
AP4S1	-0.0083671	0.871026	0.922654	379	379
APAF1	-0.04606	0.371212	0.53665	379	379
APBA1	0.0200481	0.697243	0.807967	379	379
APBA2	-0.0152861	0.766754	0.856325	379	379
APBA3	0.196653	0.000116455	0.00113635	379	379
APBB1IP	-0.031036	0.546937	0.693961	379	378
APBB1	0.204945	5.83e-05	0.000648432	379	379
APBB2	-0.034955	0.49748	0.651568	379	379
APBB3	-0.0317674	0.537526	0.685274	379	379
APC2	-0.029582	0.565884	0.70979	379	378
APCDD1L	0.0738053	0.151559	0.291645	379	336
APCDD1	0.155676	0.00237191	0.0127109	379	379
APCS	0.00501603	0.922465	0.954875	379	21
APC	-0.0956811	0.0627681	0.154475	379	379
APEH	-0.143415	0.00515416	0.0232954	379	379
APEX1	-0.00942608	0.854873	0.912098	379	379
APEX2	0.607901	1.16e-39	1.35e-36	379	379
APH1A	-0.0459066	0.37281	0.538166	379	379
APH1B	-0.00998551	0.846364	0.906189	379	379
API5	-0.134589	0.00870434	0.0348807	379	379
APIP	0.0268566	0.602221	0.73832	379	379
APITD1	-0.138022	0.00712336	0.029896	379	379
APLF	0.209443	3.96e-05	0.000477679	379	379
APLNR	-0.049446	0.337046	0.504183	379	379
APLN	-0.0109178	0.832223	0.897836	379	379
APLP1	0.0200625	0.697037	0.807836	379	378
APLP2	0.231847	5.09e-06	8.94e-05	379	379
APOA1BP	0.0925982	0.0717642	0.170555	379	379
APOA1	0.0675495	0.189451	0.341247	379	339
APOA2	0.072864	0.156861	0.299206	379	192
APOA4	0.133726	0.00914788	0.0362044	379	109
APOA5	0.118556	0.0209678	0.0681781	379	129
APOB48R	0.022725	0.65921	0.780858	379	379
APOBEC1	0.149573	0.00351499	0.0172428	379	378
APOBEC2	0.00878582	0.864633	0.917966	379	351
APOBEC3A	0.0135837	0.7921	0.872687	379	379
APOBEC3B	0.0517998	0.314522	0.480718	379	379
APOBEC3C	0.152758	0.00286763	0.0146923	379	379
APOBEC3D	-0.0215238	0.676175	0.793373	379	379
APOBEC3F	0.00817281	0.873996	0.924492	379	379
APOBEC3G	-0.0304126	0.555022	0.701132	379	379
APOBEC3H	-0.101658	0.0479682	0.12631	379	365
APOBEC4	0.0622454	0.226679	0.38458	379	332
APOB	0.1518	0.00304995	0.0154005	379	298
APOC1P1	-0.0513079	0.319146	0.485513	379	86
APOC1	0.0230264	0.65498	0.778034	379	379
APOC2	0.188645	0.000221091	0.00193545	379	379
APOC3	0.105642	0.039822	0.110186	379	80
APOC4	0.0173748	0.735997	0.835424	379	169
APOD	0.208233	4.4e-05	0.000520978	379	379
APOE	0.0129065	0.802244	0.879223	379	379
APOF	-0.0748332	0.145926	0.284098	379	128
APOH	0.0620043	0.228486	0.386753	379	332
APOL1	-0.0587598	0.253812	0.415401	379	379
APOL2	-0.0864285	0.092924	0.205703	379	379
APOL3	-0.0385613	0.454154	0.614525	379	379
APOL4	-0.121924	0.0175667	0.0596755	379	379
APOL5	0.0583552	0.257101	0.418849	379	53
APOL6	-0.101796	0.0476625	0.125688	379	379
APOLD1	0.0713428	0.165724	0.310613	379	379
APOM	0.157867	0.00205241	0.0113304	379	379
APOOL	0.203988	6.33e-05	0.00069318	379	379
APOO	0.244026	1.53e-06	3.19e-05	379	379
APPBP2	-0.0990676	0.053978	0.138113	379	379
APPL1	-0.184108	0.000314316	0.00255107	379	379
APPL2	0.0234766	0.648683	0.77324	379	379
APP	-0.0480606	0.350774	0.517843	379	379
APRT	0.0472055	0.359421	0.525987	379	379
APTX	-0.0238014	0.644154	0.769937	379	379
AQP10	-0.158198	0.00200772	0.0111604	379	175
AQP11	0.122475	0.0170584	0.058426	379	379
AQP12A	0.0809643	0.115583	0.240625	379	257
AQP12B	0.0816835	0.112375	0.235935	379	369
AQP1	0.146662	0.00421949	0.0198896	379	379
AQP2	-0.0959758	0.0619589	0.152972	379	218
AQP3	-0.178331	0.000486158	0.00362389	379	379
AQP4	0.020603	0.689293	0.802778	379	166
AQP5	-0.170586	0.00085468	0.00573101	379	354
AQP6	0.214583	2.52e-05	0.000331755	379	367
AQP7P1	0.261764	2.35e-07	6.55e-06	379	361
AQP7P3	0.234822	3.82e-06	6.95e-05	379	254
AQP7	0.0781315	0.128925	0.25977	379	379
AQP8	0.129481	0.0116346	0.0436254	379	351
AQP9	-0.0711118	0.167102	0.312663	379	378
AQPEP	0.0633886	0.218245	0.375081	379	332
AQR	-0.040159	0.435659	0.597679	379	379
ARAF	0.406075	1.77e-16	2.32e-14	379	379
ARAP1	0.119411	0.0200541	0.0659314	379	379
ARAP2	-0.0844612	0.100634	0.21793	379	379
ARAP3	0.0243583	0.636421	0.765069	379	379
ARCN1	-0.0440841	0.392104	0.557202	379	379
ARC	-0.0349541	0.497491	0.651568	379	370
AREG	0.201745	7.64e-05	0.000810705	379	379
ARF1	0.00496217	0.923294	0.955354	379	379
ARF3	-0.0594258	0.248461	0.409653	379	379
ARF4	-0.0961607	0.0614559	0.152052	379	379
ARF5	0.351194	1.92e-12	1.6e-10	379	379
ARF6	-0.0653575	0.204252	0.35913	379	379
ARFGAP1	0.225292	9.49e-06	0.000146396	379	379
ARFGAP2	0.0175663	0.733197	0.833877	379	379
ARFGAP3	-0.0687389	0.181757	0.331967	379	379
ARFGEF1	0.0417791	0.417355	0.580357	379	379
ARFGEF2	0.13548	0.00826641	0.0334756	379	379
ARFIP1	-0.0448782	0.383624	0.548849	379	379
ARFIP2	-0.184707	0.000300194	0.00246266	379	379
ARFRP1	0.187944	0.000233572	0.00201591	379	379
ARG1	-0.0292091	0.570794	0.713781	379	217
ARG2	0.0214093	0.677802	0.79451	379	379
ARGFXP2	-0.0331607	0.519826	0.670163	379	308
ARGFX	0.0191401	0.710324	0.817476	379	13
ARGLU1	-0.00258234	0.960037	0.976148	379	379
ARHGAP10	-0.088364	0.0858068	0.194266	379	379
ARHGAP11A	-0.238338	2.7e-06	5.22e-05	379	379
ARHGAP11B	-0.198987	9.61e-05	0.00097405	379	379
ARHGAP12	-0.0416905	0.418343	0.581446	379	379
ARHGAP15	-0.0190979	0.710934	0.817894	379	379
ARHGAP17	0.191583	0.000175282	0.00160235	379	379
ARHGAP18	-0.0407197	0.429272	0.591947	379	379
ARHGAP19	-0.298083	3.24e-09	1.56e-07	379	379
ARHGAP1	0.155047	0.00247159	0.0131104	379	379
ARHGAP20	0.032717	0.525429	0.67458	379	377
ARHGAP21	0.0136665	0.790862	0.871953	379	379
ARHGAP22	-0.0685509	0.182958	0.333275	379	379
ARHGAP23	0.111304	0.0302774	0.0896698	379	379
ARHGAP24	-0.104676	0.0416818	0.113807	379	379
ARHGAP25	-0.0869837	0.0908358	0.20237	379	379
ARHGAP26	-0.0794832	0.122417	0.250314	379	379
ARHGAP27	0.172194	0.000761651	0.00521839	379	379
ARHGAP28	0.00963373	0.851713	0.910048	379	379
ARHGAP29	-0.015681	0.76091	0.852391	379	379
ARHGAP30	-0.10515	0.0407595	0.112076	379	379
ARHGAP31	-0.0478373	0.353019	0.520073	379	379
ARHGAP32	-0.144876	0.00471262	0.021756	379	379
ARHGAP33	0.0938079	0.0681163	0.164128	379	379
ARHGAP36	0.0947884	0.065272	0.159025	379	157
ARHGAP39	0.090353	0.078957	0.182722	379	379
ARHGAP42	0.0585023	0.255903	0.417547	379	379
ARHGAP4	0.0975645	0.0577443	0.145262	379	379
ARHGAP5	-0.0390498	0.448453	0.608781	379	379
ARHGAP6	0.18092	0.000400486	0.0031165	379	379
ARHGAP8	0.0192813	0.708285	0.816172	379	379
ARHGAP9	-0.0892723	0.0826218	0.188928	379	379
ARHGDIA	0.0766677	0.13627	0.270494	379	379
ARHGDIB	-0.0156098	0.761963	0.853426	379	379
ARHGDIG	0.0485041	0.346341	0.513512	379	342
ARHGEF10L	0.0529279	0.304085	0.469668	379	379
ARHGEF10	-0.0463398	0.368311	0.534109	379	379
ARHGEF11	0.0243791	0.636132	0.764855	379	379
ARHGEF12	0.00623407	0.903719	0.943301	379	379
ARHGEF15	0.0173725	0.736031	0.835424	379	379
ARHGEF16	-0.0369348	0.473428	0.631322	379	379
ARHGEF17	0.0662776	0.197941	0.351776	379	379
ARHGEF18	0.228707	6.88e-06	0.000113623	379	379
ARHGEF19	0.139811	0.00640603	0.027523	379	379
ARHGEF1	0.00326745	0.949448	0.970379	379	379
ARHGEF2	-0.132484	0.00982104	0.0382988	379	379
ARHGEF33	0.107254	0.0368749	0.10399	379	370
ARHGEF35	0.104858	0.041325	0.113207	379	379
ARHGEF37	-0.0268304	0.602575	0.738506	379	379
ARHGEF38	-0.0801763	0.119181	0.246338	379	379
ARHGEF3	0.00445225	0.931156	0.959215	379	379
ARHGEF4	-0.0581722	0.2586	0.420529	379	379
ARHGEF5	0.205485	5.57e-05	0.000624541	379	379
ARHGEF6	-0.0305653	0.553037	0.699376	379	379
ARHGEF7	0.111179	0.0304657	0.0900662	379	379
ARHGEF9	0.399746	5.65e-16	7.19e-14	379	379
ARID1A	-0.165519	0.00122071	0.00758043	379	379
ARID1B	-0.0192566	0.70864	0.816302	379	379
ARID2	-0.11967	0.0197846	0.0652821	379	379
ARID3A	0.147869	0.00391316	0.0188189	379	379
ARID3B	0.0611673	0.234841	0.394379	379	379
ARID3C	0.0417666	0.417493	0.580468	379	281
ARID4A	-0.0922245	0.0729231	0.172462	379	379
ARID4B	-0.115721	0.0242602	0.0760645	379	379
ARID5A	0.0779482	0.129827	0.260938	379	379
ARID5B	0.111843	0.0294818	0.0878516	379	379
ARIH1	0.00486969	0.92472	0.956111	379	379
ARIH2	-0.162363	0.0015165	0.0089799	379	379
ARL10	0.046373	0.367966	0.533804	379	378
ARL11	0.21604	2.21e-05	0.000297608	379	379
ARL13A	0.217571	1.93e-05	0.000265618	379	243
ARL13B	-0.0171157	0.739791	0.838204	379	378
ARL14	0.0854993	0.0965048	0.211319	379	379
ARL15	-0.0703878	0.171477	0.318486	379	379
ARL16	0.0929425	0.0707101	0.168656	379	379
ARL17A	-0.116482	0.0233357	0.0738784	379	379
ARL17B	0.00715355	0.889603	0.934816	379	332
ARL1	-0.102126	0.0469425	0.12422	379	379
ARL2BP	0.358362	6.3e-13	5.63e-11	379	379
ARL2	0.17562	0.000593889	0.00428205	379	379
ARL3	0.0300987	0.559116	0.704374	379	379
ARL4A	0.23116	5.44e-06	9.4e-05	379	379
ARL4C	0.0281557	0.584769	0.724053	379	379
ARL4D	0.124318	0.0154516	0.0540408	379	379
ARL5A	-0.132971	0.00955204	0.0374156	379	379
ARL5B	0.00196707	0.969553	0.982185	379	379
ARL5C	-0.0380611	0.460034	0.619286	379	41
ARL6IP1	0.0240558	0.640617	0.767594	379	379
ARL6IP4	0.0733001	0.154388	0.295768	379	379
ARL6IP5	-0.120211	0.0192305	0.0639341	379	379
ARL6IP6	-0.127615	0.0129057	0.0470646	379	379
ARL6	-0.0393787	0.444638	0.605578	379	379
ARL8A	0.193318	0.000152572	0.00142563	379	379
ARL8B	0.00139558	0.978397	0.98736	379	379
ARL9	-0.0637549	0.215592	0.372106	379	342
ARMC10	0.215467	2.33e-05	0.000309703	379	379
ARMC1	-0.0450823	0.381462	0.547019	379	379
ARMC2	0.17291	0.000723345	0.0050061	379	379
ARMC3	-0.0214938	0.676601	0.793685	379	113
ARMC4	-0.000606436	0.990611	0.994373	379	327
ARMC5	0.174264	0.00065569	0.00463164	379	379
ARMC6	0.0710743	0.167327	0.312996	379	379
ARMC7	-0.0995043	0.052923	0.136156	379	379
ARMC8	-0.217222	1.99e-05	0.000272777	379	379
ARMC9	0.0306566	0.551851	0.698354	379	379
ARMCX1	0.150828	0.00324553	0.0161486	379	379
ARMCX2	0.125921	0.014163	0.0506221	379	379
ARMCX3	0.221619	1.33e-05	0.00019487	379	379
ARMCX5	0.550356	2.15e-31	9.69e-29	379	379
ARMCX6	0.302606	1.82e-09	9.34e-08	379	379
ARMS2	-0.0106303	0.836578	0.900477	379	117
ARNT2	-0.0366919	0.476344	0.633677	379	379
ARNTL2	-0.0922974	0.0726958	0.172109	379	379
ARNTL	-0.0329345	0.522679	0.672093	379	379
ARNT	-0.199796	8.99e-05	0.000925142	379	379
ARPC1A	0.173969	0.00066993	0.00471711	379	379
ARPC1B	0.240076	2.27e-06	4.47e-05	379	379
ARPC2	-0.00590542	0.908772	0.946582	379	379
ARPC3	0.0785761	0.126756	0.256565	379	379
ARPC4	0.0116659	0.820914	0.891065	379	379
ARPC5L	0.00377665	0.941583	0.966111	379	379
ARPC5	-0.0992348	0.0535721	0.137381	379	379
ARPM1	0.0944631	0.0662047	0.160654	379	379
ARPP19	-0.162247	0.00152855	0.00904179	379	379
ARPP21	0.0599582	0.24424	0.404955	379	129
ARR3	0.0631457	0.220018	0.376729	379	78
ARRB1	0.048124	0.350139	0.517252	379	379
ARRB2	-0.0203335	0.69315	0.805001	379	379
ARRDC1	0.164801	0.0012829	0.0078731	379	379
ARRDC2	0.0859548	0.0947361	0.208413	379	379
ARRDC3	-0.0771986	0.13357	0.266361	379	379
ARRDC4	0.0675692	0.189322	0.341106	379	379
ARRDC5	-0.0749177	0.14547	0.283421	379	288
ARSA	0.0641363	0.212853	0.368982	379	379
ARSB	-0.0576168	0.263181	0.425605	379	379
ARSD	0.240214	2.24e-06	4.42e-05	379	379
ARSE	0.166204	0.00116395	0.00729421	379	377
ARSF	-0.0569895	0.268423	0.430955	379	104
ARSG	-0.057808	0.261597	0.423978	379	379
ARSH	0.125129	0.0147877	0.0523207	379	305
ARSI	0.0441909	0.390957	0.555984	379	378
ARSJ	-0.1435	0.0051275	0.0232013	379	379
ARSK	-0.121212	0.018242	0.0614619	379	379
ART1	0.00606265	0.906354	0.945056	379	109
ART3	-0.176889	0.00054097	0.00395952	379	360
ART4	0.0358664	0.486328	0.641766	379	237
ART5	0.253823	5.52e-07	1.33e-05	379	344
ARTN	0.136	0.00802024	0.0327627	379	379
ARV1	-0.0632729	0.219089	0.375885	379	379
ARVCF	0.134199	0.0089021	0.0354653	379	379
ARX	-0.149501	0.0035311	0.0173004	379	302
AR	0.0426952	0.407207	0.571617	379	343
AS3MT	0.201409	7.86e-05	0.000832198	379	378
ASAH1	-0.0983222	0.0558194	0.141516	379	379
ASAH2B	-0.206709	5.02e-05	0.000577528	379	371
ASAH2	-0.00772771	0.880806	0.929018	379	374
ASAM	0.0217987	0.672278	0.790483	379	379
ASAP1IT1	0.0263786	0.6087	0.743441	379	12
ASAP1	0.0689477	0.180431	0.330297	379	379
ASAP2	0.0175813	0.732978	0.833724	379	379
ASAP3	-0.0208722	0.685448	0.799663	379	379
ASB10	0.0695767	0.176479	0.325055	379	18
ASB11	0.0275988	0.592222	0.729987	379	14
ASB12	0.151879	0.00303448	0.0153528	379	337
ASB13	0.23624	3.32e-06	6.24e-05	379	379
ASB14	-0.091356	0.0756748	0.177131	379	378
ASB15	0.0862833	0.0934765	0.206513	379	37
ASB16	0.0497888	0.333703	0.500996	379	379
ASB17	-0.00896793	0.861855	0.916122	379	9
ASB18	0.0270661	0.599391	0.735987	379	49
ASB1	-0.0113518	0.825659	0.893936	379	379
ASB2	0.107565	0.0363282	0.102785	379	379
ASB3	-0.0695646	0.176554	0.325102	379	379
ASB4	0.162213	0.00153212	0.00905752	379	276
ASB5	0.151021	0.00320597	0.0159839	379	167
ASB6	0.122374	0.017151	0.0586428	379	379
ASB7	-0.0518468	0.314082	0.4803	379	379
ASB8	0.0209974	0.683663	0.798143	379	379
ASB9	0.256731	4.05e-07	1.02e-05	379	379
ASCC1	0.0956398	0.0628821	0.154655	379	379
ASCC2	0.157319	0.00212835	0.0116642	379	379
ASCC3	-0.327468	6.36e-11	4.07e-09	379	379
ASCL1	-0.0430969	0.402803	0.567606	379	174
ASCL2	0.187797	0.000236271	0.00203509	379	379
ASCL3	0.0572691	0.266077	0.428542	379	46
ASCL4	0.0380793	0.45982	0.619172	379	93
ASF1A	-0.0820712	0.110674	0.233154	379	379
ASF1B	0.0132928	0.796453	0.875225	379	379
ASFMR1	0.288302	1.09e-08	4.55e-07	379	279
ASGR1	0.160472	0.00172401	0.00990256	379	379
ASGR2	-0.0470707	0.360796	0.527144	379	371
ASH1L	-0.109347	0.0333272	0.0962862	379	379
ASH2L	-0.148694	0.0037156	0.0180306	379	379
ASIP	0.119043	0.0204433	0.0669335	379	203
ASL	0.078715	0.126083	0.255805	379	379
ASMTL	0.252125	6.6e-07	1.54e-05	379	379
ASMT	0.268895	1.06e-07	3.34e-06	379	266
ASNA1	-0.0154693	0.764041	0.854884	379	379
ASNSD1	0.110942	0.030823	0.0908651	379	379
ASNS	0.0522437	0.310387	0.476417	379	379
ASPA	0.00435309	0.932686	0.96015	379	338
ASPDH	0.0745943	0.147221	0.285877	379	192
ASPG	0.0359204	0.485671	0.641352	379	333
ASPHD1	0.18888	0.000217047	0.00190594	379	379
ASPHD2	-0.215359	2.35e-05	0.000312265	379	379
ASPH	-0.261666	2.37e-07	6.59e-06	379	379
ASPM	-0.254378	5.2e-07	1.26e-05	379	379
ASPN	0.175259	0.000609808	0.00436823	379	379
ASPRV1	0.0714769	0.164928	0.30959	379	379
ASPSCR1	0.121344	0.0181156	0.0611335	379	379
ASRGL1	-0.213259	2.84e-05	0.000362791	379	379
ASS1	-0.143632	0.00508613	0.0230333	379	379
ASTE1	0.18638	0.00026382	0.00222691	379	379
ASTL	-0.0488809	0.342603	0.509613	379	332
ASTN1	0.120961	0.0184861	0.0620413	379	250
ASTN2	-0.084796	0.0992873	0.215768	379	379
ASXL1	0.180646	0.000408843	0.00316538	379	379
ASXL2	-0.0929848	0.0705816	0.168451	379	379
ASXL3	0.00574045	0.91131	0.947583	379	358
ASZ1	-0.00463053	0.928407	0.957676	379	18
ATAD1	-0.0629695	0.22131	0.37806	379	379
ATAD2B	-0.0398385	0.439334	0.600974	379	379
ATAD2	-0.142172	0.00555847	0.0246864	379	379
ATAD3A	-0.0208299	0.686052	0.800085	379	379
ATAD3B	0.00467175	0.927771	0.957399	379	379
ATAD3C	0.222945	1.18e-05	0.000176088	379	379
ATAD5	-0.159092	0.00189148	0.0106395	379	379
ATCAY	0.143261	0.00520275	0.0234668	379	276
ATE1	-0.114665	0.0255965	0.079054	379	379
ATF1	-0.212396	3.06e-05	0.000386041	379	379
ATF2	-0.049108	0.340363	0.507614	379	379
ATF3	0.0255479	0.620034	0.752396	379	379
ATF4	0.0694191	0.177463	0.326443	379	379
ATF5	0.0232003	0.652544	0.776071	379	379
ATF6B	0.0485511	0.345874	0.512998	379	379
ATF6	-0.285273	1.57e-08	6.27e-07	379	379
ATF7IP2	-0.0800103	0.11995	0.247206	379	379
ATF7IP	0.0354857	0.490969	0.645853	379	379
ATF7	0.0166059	0.747274	0.843518	379	379
ATG10	0.0773959	0.132577	0.264941	379	379
ATG12	-0.0977601	0.0572422	0.144439	379	379
ATG16L1	0.0867756	0.091614	0.203555	379	379
ATG16L2	0.0119459	0.816693	0.88858	379	379
ATG2A	0.0582113	0.258279	0.420249	379	379
ATG2B	0.0434745	0.398691	0.563534	379	379
ATG3	-0.0807237	0.116673	0.242442	379	379
ATG4A	0.263395	1.96e-07	5.66e-06	379	379
ATG4B	0.151677	0.00307405	0.0154977	379	379
ATG4C	-0.118476	0.021055	0.0683494	379	379
ATG4D	0.0111044	0.829399	0.896128	379	379
ATG5	-0.0368514	0.474427	0.632102	379	379
ATG7	-0.0933857	0.0693718	0.166228	379	379
ATG9A	-0.042843	0.405584	0.570004	379	379
ATG9B	0.266284	1.42e-07	4.3e-06	379	379
ATHL1	0.0823263	0.109566	0.231484	379	379
ATIC	0.0282647	0.583316	0.7231	379	379
ATL1	0.200584	8.42e-05	0.000876994	379	379
ATL2	-0.0350228	0.496645	0.650877	379	379
ATL3	-0.106719	0.037833	0.105984	379	379
ATMIN	0.172533	0.0007433	0.00511564	379	379
ATM	0.0470322	0.36119	0.527564	379	379
ATN1	0.171983	0.000773288	0.00527806	379	379
ATOH1	-0.142717	0.0053778	0.0240593	379	365
ATOH7	0.117915	0.0216764	0.0698292	379	359
ATOH8	-0.0410025	0.426072	0.588967	379	379
ATOX1	0.0404284	0.432583	0.594693	379	379
ATP10A	0.0969355	0.0593838	0.148314	379	379
ATP10B	0.125904	0.0141768	0.0506472	379	379
ATP10D	-0.0842933	0.101315	0.218879	379	379
ATP11A	0.0870228	0.0906903	0.202117	379	379
ATP11B	-0.0344382	0.503864	0.656598	379	379
ATP11C	0.309358	7.54e-10	4.19e-08	379	379
ATP12A	-0.0785048	0.127101	0.257072	379	237
ATP13A1	0.0815033	0.113172	0.237031	379	379
ATP13A2	-0.0014654	0.977316	0.986883	379	379
ATP13A3	0.01381	0.788717	0.870537	379	379
ATP13A4	-0.0976237	0.057592	0.144989	379	358
ATP13A5	-0.0276601	0.5914	0.729292	379	44
ATP1A1	0.065429	0.203756	0.358736	379	379
ATP1A2	0.138984	0.00672925	0.0285468	379	363
ATP1A3	0.0173746	0.736	0.835424	379	379
ATP1A4	0.0641083	0.213053	0.369191	379	178
ATP1B1	-0.187902	0.000234344	0.00202112	379	379
ATP1B2	0.155291	0.0024325	0.012962	379	377
ATP1B3	0.0925257	0.0719879	0.170971	379	379
ATP1B4	-0.0129437	0.801687	0.878778	379	15
ATP2A1	-0.0484348	0.347032	0.514187	379	378
ATP2A2	-0.0736841	0.152234	0.292604	379	379
ATP2A3	-0.171681	0.000790253	0.00538089	379	379
ATP2B1	-0.134501	0.00874861	0.0350015	379	379
ATP2B2	0.108976	0.0339345	0.097699	379	287
ATP2B3	0.13658	0.00775325	0.0319011	379	179
ATP2B4	0.0398813	0.438842	0.600591	379	379
ATP2C1	-0.0566857	0.270987	0.433771	379	379
ATP2C2	-0.0274134	0.594713	0.732364	379	379
ATP4A	-0.03752	0.466442	0.624864	379	86
ATP4B	-0.0617337	0.230528	0.389046	379	159
ATP5A1	-0.386764	5.69e-15	6.34e-13	379	379
ATP5B	-0.308068	8.94e-10	4.85e-08	379	379
ATP5C1	-0.0782804	0.128195	0.258765	379	379
ATP5D	-0.10559	0.0399196	0.110348	379	379
ATP5EP2	0.0851807	0.0977573	0.213449	379	379
ATP5E	0.139095	0.00668486	0.0284132	379	379
ATP5F1	-0.17489	0.000626458	0.00446171	379	379
ATP5G1	-0.111832	0.0294978	0.0878697	379	379
ATP5G2	-0.0269229	0.601325	0.737677	379	379
ATP5G3	-0.210006	3.77e-05	0.00045819	379	379
ATP5H	-0.0847802	0.0993506	0.215882	379	379
ATP5I	-0.0693855	0.177673	0.326617	379	379
ATP5J2	0.125414	0.0145599	0.0517054	379	379
ATP5J	-0.108415	0.0348695	0.0996961	379	379
ATP5L2	0.0154813	0.763864	0.854735	379	262
ATP5L	0.0495897	0.335642	0.502773	379	379
ATP5O	-0.187958	0.000233307	0.00201509	379	379
ATP5SL	-0.041517	0.420285	0.58306	379	379
ATP5S	-0.053504	0.298844	0.463677	379	379
ATP6AP1L	0.0283198	0.582582	0.722554	379	379
ATP6AP1	0.697231	1.84e-56	1.82e-52	379	379
ATP6AP2	0.466507	7.06e-22	1.33e-19	379	379
ATP6V0A1	0.0271635	0.598078	0.734967	379	379
ATP6V0A2	-0.0432493	0.40114	0.566027	379	379
ATP6V0A4	0.0418045	0.417071	0.580043	379	242
ATP6V0B	-0.0344716	0.50345	0.656425	379	379
ATP6V0C	0.138381	0.00697394	0.0293798	379	379
ATP6V0D1	0.110549	0.0314246	0.0921862	379	379
ATP6V0D2	0.00385001	0.94045	0.965578	379	375
ATP6V0E1	0.087666	0.0883215	0.198171	379	379
ATP6V0E2	0.0963997	0.0608105	0.150888	379	379
ATP6V1A	-0.0858507	0.0951381	0.209135	379	379
ATP6V1B1	0.00208642	0.967707	0.980715	379	370
ATP6V1B2	-0.152464	0.0029225	0.014938	379	379
ATP6V1C1	0.0527492	0.305723	0.471204	379	379
ATP6V1C2	0.0633338	0.218644	0.375447	379	379
ATP6V1D	0.0285254	0.579847	0.720602	379	379
ATP6V1E1	0.102692	0.0457287	0.121952	379	379
ATP6V1E2	0.00472929	0.926884	0.956952	379	379
ATP6V1F	0.321472	1.47e-10	8.85e-09	379	379
ATP6V1G1	0.0442143	0.390706	0.555733	379	379
ATP6V1G2	0.074333	0.148647	0.287829	379	377
ATP6V1G3	0.0117527	0.819605	0.890278	379	3
ATP6V1H	0.194816	0.00013521	0.00128278	379	379
ATP7A	0.347478	3.39e-12	2.71e-10	379	379
ATP7B	0.00672687	0.896149	0.938512	379	379
ATP8A1	-0.143925	0.004996	0.0227255	379	379
ATP8A2	0.0449844	0.382498	0.547831	379	351
ATP8B1	-0.177751	0.000507537	0.00376626	379	379
ATP8B2	0.0210413	0.683037	0.797861	379	379
ATP8B3	0.00182595	0.971737	0.983342	379	379
ATP8B4	-0.0641831	0.212519	0.368727	379	379
ATP8B5P	0.0113114	0.826269	0.894237	379	379
ATP9A	0.294437	5.12e-09	2.36e-07	379	379
ATP9B	-0.139819	0.00640289	0.0275193	379	379
ATPAF1	-0.00888114	0.863178	0.916962	379	379
ATPAF2	-0.261197	2.5e-07	6.83e-06	379	379
ATPBD4	0.131923	0.0101398	0.0391837	379	379
ATPIF1	-0.0201119	0.696327	0.807414	379	379
ATRIP	-0.10131	0.0487399	0.127917	379	379
ATRNL1	0.0654823	0.203387	0.358245	379	344
ATRN	-0.00483375	0.925274	0.956406	379	379
ATRX	0.295118	4.7e-09	2.17e-07	379	379
ATR	0.10631	0.0385768	0.107596	379	379
ATXN10	-0.0972659	0.0585179	0.146797	379	379
ATXN1L	0.0787727	0.125805	0.255398	379	379
ATXN1	0.0343644	0.504778	0.657345	379	379
ATXN2L	0.165446	0.0012269	0.00760456	379	379
ATXN2	-0.0229995	0.655357	0.778108	379	379
ATXN3L	-0.0265677	0.606133	0.741661	379	6
ATXN3	-0.16685	0.00111263	0.00705508	379	379
ATXN7L1	0.0545817	0.289202	0.453915	379	379
ATXN7L2	0.0814583	0.113372	0.237268	379	379
ATXN7L3B	0.06305	0.220719	0.377473	379	379
ATXN7L3	0.127475	0.0130053	0.0473141	379	379
ATXN7	-0.130124	0.0112234	0.0425179	379	379
AUH	-0.0489791	0.341633	0.508596	379	379
AUP1	-0.0465561	0.366077	0.532376	379	379
AURKAIP1	0.0368859	0.474014	0.631678	379	379
AURKAPS1	-0.0958202	0.0623851	0.153757	379	379
AURKA	0.00996518	0.846673	0.90647	379	379
AURKB	-0.184884	0.000296133	0.00243907	379	379
AURKC	-0.116642	0.0231446	0.0734887	379	368
AUTS2	0.22389	1.08e-05	0.000163529	379	379
AVEN	0.183718	0.000323831	0.00261332	379	379
AVIL	0.0952293	0.0640253	0.156653	379	379
AVL9	0.108207	0.0352229	0.100475	379	379
AVPI1	0.000685284	0.989391	0.99395	379	379
AVPR1A	-0.0411874	0.423987	0.586863	379	358
AVPR1B	-0.0338988	0.510571	0.662366	379	102
AVPR2	0.0713568	0.165641	0.310486	379	378
AVP	0.0115443	0.82275	0.892179	379	5
AWAT1	0.076978	0.134687	0.268049	379	21
AWAT2	-0.00809126	0.875243	0.925473	379	54
AXIN1	0.242325	1.81e-06	3.68e-05	379	379
AXIN2	0.179307	0.000452036	0.0034249	379	379
AXL	0.0642686	0.211909	0.368002	379	379
AZGP1	0.191895	0.000170977	0.00157156	379	379
AZI1	-0.0607758	0.237856	0.397984	379	379
AZI2	-0.145863	0.00443421	0.0207362	379	379
AZIN1	0.0166526	0.746587	0.843206	379	379
AZU1	-0.0126421	0.806215	0.882112	379	179
B2M	-0.0487913	0.34349	0.510472	379	379
B3GALNT1	-0.112257	0.0288819	0.0865584	379	379
B3GALNT2	-0.22945	6.41e-06	0.000107385	379	379
B3GALT1	-0.0673129	0.19101	0.343181	379	306
B3GALT2	-0.0515064	0.317274	0.483693	379	378
B3GALT4	0.0511244	0.320881	0.487391	379	379
B3GALT5	-0.0463177	0.368539	0.534323	379	379
B3GALT6	-0.0165545	0.74803	0.843856	379	379
B3GALTL	0.19919	9.45e-05	0.000961802	379	379
B3GAT1	-0.00611202	0.905595	0.944563	379	374
B3GAT2	-0.0600043	0.243877	0.404534	379	378
B3GAT3	0.150789	0.00325375	0.0161855	379	379
B3GNT1	-0.00507552	0.921548	0.954324	379	379
B3GNT2	0.0687367	0.181772	0.331967	379	379
B3GNT3	0.193287	0.000152953	0.00142785	379	379
B3GNT4	-0.150702	0.00327173	0.0162586	379	379
B3GNT5	0.0233858	0.64995	0.774263	379	379
B3GNT6	-0.140301	0.00622132	0.0269337	379	345
B3GNT7	-0.0347493	0.500016	0.653502	379	379
B3GNT8	0.175328	0.000606734	0.00434779	379	379
B3GNT9	0.0527978	0.305277	0.47092	379	379
B3GNTL1	0.0279598	0.587387	0.726013	379	379
B4GALNT1	0.0474287	0.357151	0.524018	379	379
B4GALNT2	-0.109382	0.0332716	0.0961743	379	291
B4GALNT3	0.116626	0.0231635	0.0735326	379	379
B4GALNT4	-0.000639057	0.990106	0.994168	379	372
B4GALT1	0.0319107	0.535692	0.683859	379	379
B4GALT2	-0.0680138	0.18642	0.337349	379	379
B4GALT3	-0.122641	0.0169076	0.058051	379	379
B4GALT4	-0.104908	0.041228	0.113035	379	379
B4GALT5	0.0646651	0.209097	0.36499	379	379
B4GALT6	-0.112332	0.0287735	0.0863511	379	379
B4GALT7	0.118878	0.0206193	0.0673863	379	379
B9D1	-0.100057	0.0516132	0.133916	379	379
B9D2	0.048697	0.344425	0.511593	379	379
BAALC	0.0824669	0.108959	0.230497	379	373
BAAT	0.0791079	0.124198	0.252915	379	370
BACE1	0.17077	0.000843537	0.00567934	379	379
BACE2	-0.207488	4.69e-05	0.0005473	379	379
BACH1	-0.110718	0.0311652	0.0916423	379	379
BACH2	0.0713986	0.165392	0.310138	379	379
BAD	0.0983354	0.0557865	0.141482	379	379
BAG1	-0.197448	0.000109119	0.00107642	379	379
BAG2	-0.137063	0.00753712	0.0312649	379	379
BAG3	-0.00745342	0.885007	0.931616	379	379
BAG4	-0.0869257	0.0910522	0.202698	379	379
BAG5	0.0384323	0.455667	0.615796	379	379
BAGE2	-0.0420455	0.414388	0.577487	379	348
BAGE	0.0469599	0.361929	0.528331	379	43
BAHCC1	-0.000545582	0.991554	0.995016	379	379
BAHD1	0.0880818	0.0868164	0.195836	379	379
BAI1	0.15224	0.00296489	0.0150816	379	368
BAI2	0.0870657	0.0905307	0.201849	379	379
BAI3	0.120655	0.0187871	0.0627651	379	298
BAIAP2L1	0.11488	0.0253196	0.0783905	379	379
BAIAP2L2	0.0388038	0.451319	0.611534	379	379
BAIAP2	0.0904572	0.0786109	0.182133	379	379
BAIAP3	0.0706998	0.169581	0.31605	379	379
BAK1	-0.0768929	0.13512	0.268749	379	379
BAMBI	0.0259297	0.614814	0.748482	379	379
BANF1	0.106736	0.0378019	0.105927	379	379
BANF2	0.0383551	0.456573	0.6166	379	85
BANK1	-0.0184632	0.720132	0.824172	379	379
BANP	0.0327329	0.525229	0.674453	379	379
BAP1	0.0742541	0.149079	0.288301	379	379
BARD1	-0.233533	4.33e-06	7.75e-05	379	379
BARHL1	-0.0573175	0.265673	0.428201	379	52
BARHL2	-0.0563593	0.27376	0.436625	379	28
BARX1	0.0375246	0.466387	0.624833	379	304
BARX2	-0.13256	0.00977867	0.0381751	379	379
BASP1	-0.037144	0.470924	0.628871	379	379
BAT1	-0.0607011	0.238435	0.398482	379	379
BAT2L1	0.0091168	0.859585	0.915057	379	379
BAT2L2	-0.252197	6.55e-07	1.53e-05	379	379
BAT2	-0.111869	0.0294432	0.087789	379	379
BAT3	-0.0645496	0.209914	0.365937	379	379
BAT4	-0.171751	0.000786278	0.0053575	379	379
BAT5	-0.0422222	0.412428	0.575929	379	379
BATF2	0.0667088	0.195032	0.348104	379	379
BATF3	-0.0970373	0.0591159	0.147849	379	379
BATF	0.084829	0.0991553	0.215572	379	379
BAX	0.0594577	0.248206	0.409421	379	379
BAZ1A	-0.104732	0.0415705	0.113628	379	379
BAZ1B	0.014081	0.784671	0.868363	379	379
BAZ2A	-0.118263	0.0212893	0.0688844	379	379
BAZ2B	-0.117233	0.0224526	0.0717933	379	379
BBC3	0.140433	0.00617225	0.026768	379	379
BBOX1	0.136922	0.00759946	0.0314642	379	225
BBS10	0.175771	0.000587351	0.00424108	379	379
BBS12	0.0605021	0.239981	0.400245	379	379
BBS1	0.137444	0.00737034	0.0307144	379	379
BBS2	0.138437	0.00695103	0.029312	379	379
BBS4	-0.117504	0.022141	0.0709801	379	379
BBS5	0.127236	0.013178	0.0478358	379	379
BBS7	-0.076445	0.137416	0.272087	379	379
BBS9	0.0907231	0.0777328	0.18069	379	379
BBX	-0.0624109	0.225444	0.383009	379	379
BCAM	0.133288	0.00938039	0.0369256	379	379
BCAN	0.102806	0.0454887	0.121458	379	379
BCAP29	0.0137999	0.788868	0.870543	379	379
BCAP31	0.651267	4.14e-47	1.17e-43	379	379
BCAR1	0.0813239	0.11397	0.238116	379	379
BCAR3	0.0935322	0.068934	0.165382	379	379
BCAR4	0.00326205	0.949531	0.970379	379	86
BCAS1	-0.0520638	0.312058	0.478175	379	379
BCAS2	-0.0484073	0.347306	0.514293	379	379
BCAS3	0.115348	0.0247252	0.0770231	379	379
BCAS4	0.431958	1.17e-18	1.75e-16	379	379
BCAT1	-0.0192446	0.708814	0.816308	379	379
BCAT2	-0.0995542	0.0528034	0.135963	379	379
BCCIP	-0.118803	0.0207003	0.0676076	379	379
BCDIN3D	-0.037306	0.46899	0.627133	379	379
BCHE	0.0796625	0.121574	0.249334	379	365
BCKDHA	-0.0560047	0.276795	0.440119	379	379
BCKDHB	-0.0235833	0.647194	0.772301	379	379
BCKDK	0.123748	0.0159338	0.0553302	379	379
BCL10	-0.0574728	0.264378	0.42695	379	379
BCL11A	0.0948565	0.0650782	0.15862	379	379
BCL11B	0.17383	0.000676728	0.00475147	379	379
BCL2A1	-0.109214	0.0335436	0.0967843	379	379
BCL2L10	0.239796	2.34e-06	4.58e-05	379	357
BCL2L11	-0.074898	0.145576	0.283544	379	379
BCL2L12	0.0339744	0.509628	0.661705	379	379
BCL2L13	0.0637784	0.215422	0.372008	379	379
BCL2L14	0.0672424	0.191476	0.343676	379	379
BCL2L15	0.0422784	0.411805	0.575546	379	379
BCL2L1	0.33408	2.47e-11	1.75e-09	379	379
BCL2L2	-0.0157471	0.759932	0.851584	379	379
BCL2	-0.134746	0.00862577	0.0346358	379	379
BCL3	0.0326934	0.525728	0.674745	379	379
BCL6B	0.00899845	0.861389	0.916089	379	379
BCL6	-0.0315178	0.540729	0.688543	379	379
BCL7A	-0.0236797	0.645849	0.7713	379	379
BCL7B	0.219528	1.62e-05	0.00022796	379	379
BCL7C	0.214493	2.54e-05	0.000333771	379	379
BCL8	0.0858783	0.0950311	0.208946	379	222
BCL9L	0.196974	0.000113437	0.00111403	379	379
BCL9	-0.0258853	0.615419	0.748674	379	379
BCLAF1	-0.257014	3.93e-07	1e-05	379	379
BCMO1	0.0271232	0.59862	0.735314	379	379
BCO2	0.033901	0.510544	0.662366	379	378
BCORL1	0.268857	1.07e-07	3.35e-06	379	379
BCORL2	-0.0578023	0.261644	0.42402	379	161
BCOR	0.0172347	0.738047	0.836993	379	379
BCR	-0.0744204	0.148169	0.287143	379	379
BCS1L	0.0922306	0.072904	0.172437	379	379
BCYRN1	0.00291642	0.954872	0.97388	379	19
BDH1	0.0375141	0.466512	0.624916	379	379
BDH2	0.0761605	0.13889	0.274266	379	379
BDKRB1	0.104642	0.0417476	0.113955	379	379
BDKRB2	-0.0286036	0.578808	0.719668	379	379
BDNFOS	0.156943	0.00218194	0.0119163	379	378
BDNF	0.0983202	0.0558246	0.141516	379	378
BDP1	-0.189443	0.000207648	0.00184464	379	379
BEAN	0.06111	0.235281	0.395018	379	378
BECN1	0.0738742	0.151176	0.291166	379	379
BEGAIN	-0.0756304	0.141668	0.278161	379	379
BEND2	-0.0674443	0.190143	0.342089	379	23
BEND3	-0.182596	0.000352761	0.00281131	379	379
BEND4	-0.0429674	0.404219	0.568721	379	320
BEND5	0.0648148	0.208043	0.363795	379	372
BEND6	0.0613546	0.233409	0.392672	379	375
BEND7	0.179136	0.000457845	0.00346065	379	379
BEST1	0.150338	0.00334843	0.0165692	379	379
BEST2	-0.0448813	0.383591	0.548841	379	307
BEST3	0.019377	0.706902	0.815148	379	314
BEST4	0.160163	0.00176027	0.0100555	379	376
BET1L	0.103167	0.0447308	0.119988	379	379
BET1	0.166827	0.00111441	0.00706414	379	379
BET3L	0.0672679	0.191307	0.343529	379	199
BEX1	0.147346	0.0040435	0.0192999	379	315
BEX2	0.154525	0.00255735	0.0134609	379	368
BEX4	0.140993	0.00596811	0.0260876	379	379
BEX5	0.191538	0.000175911	0.00160673	379	368
BFAR	0.24143	1.98e-06	4e-05	379	379
BFSP1	0.17488	0.000626937	0.00446352	379	379
BFSP2	-0.0284148	0.581317	0.721435	379	269
BGLAP	-0.0223731	0.664163	0.784617	379	379
BGN	0.0846306	0.0999508	0.216732	379	379
BHLHA15	-0.143002	0.00528537	0.0237315	379	375
BHLHB9	0.349612	2.45e-12	1.99e-10	379	379
BHLHE22	0.0384644	0.45529	0.615455	379	379
BHLHE23	-0.011643	0.821261	0.891295	379	5
BHLHE40	0.103764	0.0435031	0.117406	379	379
BHLHE41	0.0331385	0.520105	0.670218	379	379
BHMT2	0.136781	0.00766255	0.0316329	379	375
BHMT	0.0721239	0.161127	0.304967	379	248
BICC1	0.0462287	0.36946	0.535221	379	379
BICD1	0.155898	0.00233755	0.0125675	379	379
BICD2	0.023966	0.641864	0.768346	379	379
BID	0.0381256	0.459274	0.618749	379	379
BIK	-0.0737081	0.1521	0.292403	379	379
BIN1	0.135838	0.00809612	0.0330037	379	379
BIN2	0.00626455	0.903251	0.943121	379	379
BIN3	-0.0330301	0.521472	0.671151	379	379
BIRC2	-0.0553063	0.282838	0.446927	379	379
BIRC3	-0.218683	1.74e-05	0.00024355	379	379
BIRC5	-0.175916	0.000581107	0.0042045	379	379
BIRC6	-0.0194335	0.706087	0.814539	379	379
BIRC7	0.137276	0.00744308	0.030946	379	368
BIRC8	0.0448962	0.383434	0.548695	379	3
BIVM	0.0990178	0.0540994	0.138322	379	379
BLCAP	0.262687	2.12e-07	6.01e-06	379	379
BLID	-0.0494045	0.337452	0.504562	379	12
BLK	-0.0414583	0.420943	0.58379	379	344
BLMH	-0.0159384	0.757106	0.850003	379	379
BLM	-0.193573	0.000149475	0.00140066	379	379
BLNK	-0.0134959	0.793414	0.873647	379	379
BLOC1S1	0.0662431	0.198175	0.352034	379	379
BLOC1S2	-0.0466025	0.365599	0.532052	379	379
BLOC1S3	0.278108	3.69e-08	1.32e-06	379	379
BLVRA	0.0174124	0.735447	0.835144	379	379
BLVRB	0.032641	0.526393	0.675336	379	379
BLZF1	-0.173937	0.000671503	0.0047265	379	379
BMF	0.13987	0.00638346	0.0274677	379	379
BMI1	0.0446795	0.385736	0.550591	379	379
BMP10	-0.0393884	0.444525	0.60557	379	22
BMP15	0.0620504	0.22814	0.386297	379	21
BMP1	0.0565139	0.272444	0.435431	379	379
BMP2K	-0.000683149	0.989424	0.99395	379	379
BMP2	-0.129227	0.0118011	0.0441245	379	379
BMP3	0.108823	0.0341868	0.098169	379	350
BMP4	0.195405	0.00012891	0.00123444	379	379
BMP5	0.000641107	0.990075	0.994168	379	327
BMP6	-0.0226972	0.659601	0.781176	379	379
BMP7	0.0676844	0.188567	0.340071	379	379
BMP8A	0.107576	0.0363102	0.102748	379	379
BMP8B	0.077828	0.130422	0.261901	379	379
BMPER	0.087297	0.0896741	0.20039	379	376
BMPR1A	-0.113765	0.0267842	0.0817796	379	379
BMPR1B	0.00934123	0.856165	0.912887	379	362
BMPR2	0.158081	0.00202341	0.0112224	379	379
BMS1P4	-0.0435767	0.397582	0.562447	379	379
BMS1P5	-0.129237	0.0117943	0.0441072	379	379
BMS1	-0.244066	1.52e-06	3.18e-05	379	379
BMX	-0.0646719	0.20905	0.36499	379	377
BNC1	0.00100041	0.984513	0.991211	379	218
BNC2	0.0885538	0.0851332	0.193159	379	379
BNIP1	-0.26688	1.33e-07	4.06e-06	379	379
BNIP2	-0.0434688	0.398752	0.56358	379	379
BNIP3L	-0.109694	0.0327688	0.0951734	379	379
BNIP3	0.0710563	0.167434	0.313165	379	379
BNIPL	0.0205213	0.690461	0.803421	379	374
BOC	0.13562	0.00819957	0.033309	379	379
BOD1L	-0.0688353	0.181144	0.331157	379	379
BOD1	0.0219083	0.670726	0.789127	379	379
BOK	-0.0638632	0.214811	0.371365	379	379
BOLA1	-0.0290949	0.572301	0.714926	379	379
BOLA2	0.0979422	0.056778	0.143468	379	379
BOLA3	-0.0264875	0.607222	0.742339	379	379
BOLL	-0.0377019	0.464283	0.623024	379	127
BOP1	0.0651296	0.205838	0.36115	379	379
BPESC1	-0.0705461	0.170513	0.317279	379	53
BPGM	-0.0431633	0.402078	0.566907	379	379
BPHL	0.067414	0.190343	0.342323	379	379
BPIL1	-0.0807059	0.116754	0.242534	379	84
BPIL2	0.00965017	0.851463	0.909879	379	26
BPI	0.17984	0.000434359	0.00332666	379	304
BPNT1	-0.187976	0.000232976	0.00201371	379	379
BPTF	-0.147294	0.00405663	0.0193214	379	379
BPY2	-0.0141107	0.784228	0.868018	379	3
BRAF	-0.014972	0.771413	0.859688	379	379
BRAP	-0.0438134	0.395021	0.559913	379	379
BRCA1	-0.147386	0.00403334	0.019266	379	379
BRCA2	-0.117285	0.0223932	0.0716533	379	379
BRCC3	0.491561	1.89e-24	4.16e-22	379	379
BRD1	0.0581443	0.258828	0.420762	379	379
BRD2	-0.118718	0.0207922	0.0678234	379	379
BRD3	-0.0560277	0.276598	0.440013	379	379
BRD4	0.0797119	0.121342	0.249143	379	379
BRD7P3	-0.0417681	0.417477	0.580468	379	144
BRD7	0.13665	0.00772171	0.0318043	379	379
BRD8	-0.153907	0.00266218	0.0138873	379	379
BRD9	-0.0224968	0.66242	0.783258	379	379
BRDT	0.0660544	0.199459	0.353554	379	56
BREA2	0.0692164	0.178734	0.327961	379	372
BRE	0.163335	0.00141908	0.00853121	379	379
BRF1	0.105575	0.039949	0.110397	379	379
BRF2	0.0149855	0.771212	0.859609	379	379
BRI3BP	-0.210901	3.49e-05	0.000430332	379	379
BRI3	0.252478	6.36e-07	1.49e-05	379	379
BRIP1	-0.177598	0.000513339	0.00379652	379	379
BRIX1	-0.0397667	0.440159	0.601646	379	379
BRMS1L	-0.0206181	0.689076	0.80262	379	379
BRMS1	0.0846413	0.0999078	0.216705	379	379
BRP44L	-0.0884772	0.0854046	0.193598	379	379
BRP44	-0.0264341	0.607946	0.742904	379	379
BRPF1	0.0157151	0.760405	0.852018	379	379
BRPF3	-0.0170719	0.740433	0.838669	379	379
BRS3	-0.0327527	0.524977	0.674174	379	53
BRSK1	0.190577	0.00018986	0.00171271	379	379
BRSK2	0.233633	4.28e-06	7.69e-05	379	376
BRWD1	-0.125622	0.0143958	0.0512185	379	379
BRWD3	0.18166	0.000378726	0.0029811	379	379
BSCL2	0.215941	2.23e-05	0.000299443	379	379
BSDC1	0.0598126	0.245389	0.406108	379	379
BSG	0.00972503	0.850324	0.909134	379	379
BSND	0.042556	0.40874	0.572828	379	112
BSN	0.0226329	0.660505	0.781927	379	379
BSPH1	0.0120583	0.814999	0.887413	379	7
BSPRY	-0.0811737	0.114642	0.239251	379	379
BST1	0.176425	0.000559778	0.00407164	379	379
BST2	-0.006623	0.897744	0.939537	379	379
BSX	0.00343403	0.946874	0.969163	379	6
BTAF1	-0.0777873	0.130624	0.262147	379	379
BTBD10	-0.0203733	0.69258	0.804622	379	379
BTBD11	0.0475072	0.356355	0.523366	379	379
BTBD12	-0.0118179	0.818622	0.889926	379	379
BTBD16	0.282689	2.15e-08	8.25e-07	379	372
BTBD17	-0.144901	0.00470551	0.0217333	379	130
BTBD18	-0.00190006	0.97059	0.982632	379	302
BTBD19	0.12837	0.0123776	0.0457454	379	378
BTBD1	-0.133902	0.00905547	0.0359379	379	379
BTBD2	0.158001	0.00203419	0.011257	379	379
BTBD3	-0.105815	0.0394965	0.109499	379	379
BTBD6	-0.0568467	0.269626	0.432291	379	379
BTBD7	-0.101238	0.0489009	0.128227	379	379
BTBD8	-0.11347	0.0271841	0.0828094	379	373
BTBD9	0.0465836	0.365793	0.53217	379	379
BTC	0.152798	0.00286037	0.0146703	379	378
BTD	0.0483322	0.348055	0.514965	379	379
BTF3L1	-0.00686331	0.894055	0.93726	379	123
BTF3L4	-0.0730988	0.155526	0.297316	379	379
BTF3	-0.0857929	0.0953618	0.209511	379	379
BTG1	0.00594736	0.908127	0.946308	379	379
BTG2	0.148991	0.00364669	0.0177526	379	379
BTG3	-0.169457	0.000926138	0.00609677	379	379
BTG4	-0.0190905	0.71104	0.817921	379	35
BTK	-0.0668108	0.194348	0.347439	379	379
BTLA	-0.0682037	0.185191	0.335707	379	376
BTN1A1	0.0303441	0.555915	0.701846	379	364
BTN2A1	0.0900458	0.079985	0.184455	379	379
BTN2A2	-0.0215423	0.675913	0.793253	379	379
BTN2A3	0.00847326	0.869405	0.921306	379	378
BTN3A1	-0.158308	0.00199301	0.0111035	379	379
BTN3A2	-0.121626	0.0178469	0.0603921	379	379
BTN3A3	-0.110326	0.0317707	0.092858	379	379
BTNL2	-0.0998551	0.0520879	0.134865	379	34
BTNL3	0.149311	0.00357373	0.0174661	379	378
BTNL8	0.0754347	0.142704	0.279764	379	378
BTNL9	-0.0747411	0.146424	0.284795	379	379
BTRC	0.0876904	0.0882326	0.198077	379	379
BUB1B	-0.247611	1.06e-06	2.33e-05	379	379
BUB1	-0.244778	1.41e-06	3e-05	379	379
BUB3	-0.177714	0.000508941	0.00377461	379	379
BUD13	-0.0744275	0.14813	0.287143	379	379
BUD31	0.170434	0.000863996	0.00577039	379	379
BVES	0.0691696	0.179029	0.328411	379	379
BYSL	0.00212345	0.967134	0.980406	379	379
BZRAP1	0.0523794	0.309131	0.474967	379	379
BZW1	-0.0900935	0.0798248	0.18415	379	379
BZW2	0.0516273	0.316138	0.482503	379	379
C10orf105	-0.0305692	0.552987	0.699363	379	344
C10orf107	0.110468	0.0315508	0.0924471	379	339
C10orf108	0.0203426	0.69302	0.804944	379	379
C10orf10	-0.0368352	0.474622	0.632234	379	379
C10orf110	0.0100946	0.844706	0.905489	379	378
C10orf111	0.0539612	0.294728	0.459632	379	379
C10orf113	0.0815438	0.112993	0.23683	379	55
C10orf114	0.0477725	0.353673	0.520765	379	379
C10orf116	0.161201	0.00164115	0.00953325	379	379
C10orf118	-0.204317	6.15e-05	0.000678084	379	379
C10orf119	-0.0341713	0.507176	0.659429	379	379
C10orf11	0.111061	0.0306438	0.0904712	379	377
C10orf120	0.0147845	0.774198	0.861656	379	10
C10orf122	-0.0491237	0.340208	0.507421	379	6
C10orf125	0.0116749	0.820779	0.890982	379	379
C10orf128	-0.0571944	0.266703	0.428992	379	364
C10orf129	-0.048154	0.349838	0.516884	379	41
C10orf12	-0.0694308	0.177389	0.326378	379	379
C10orf131	0.0106347	0.836512	0.900477	379	254
C10orf137	-0.0905331	0.0783594	0.181763	379	379
C10orf140	0.0392997	0.445552	0.606302	379	370
C10orf18	-0.0814536	0.113393	0.237268	379	379
C10orf25	-0.0388193	0.451138	0.611469	379	379
C10orf26	0.027518	0.593307	0.730961	379	379
C10orf27	0.129357	0.0117156	0.0438543	379	82
C10orf28	-0.111496	0.0299914	0.0889936	379	379
C10orf2	-0.0544065	0.290756	0.455739	379	379
C10orf32	-0.200851	8.24e-05	0.000864006	379	379
C10orf35	0.0948876	0.0649898	0.158443	379	379
C10orf40	0.0220184	0.66917	0.788138	379	5
C10orf41	0.161457	0.00161285	0.00942518	379	379
C10orf46	-0.0829333	0.106965	0.22751	379	379
C10orf47	0.186667	0.000257998	0.00218708	379	379
C10orf4	-0.240682	2.14e-06	4.26e-05	379	379
C10orf50	0.0598002	0.245487	0.406236	379	112
C10orf53	-0.0264531	0.607688	0.742771	379	11
C10orf54	-0.0374722	0.46701	0.625372	379	379
C10orf55	0.0230328	0.65489	0.777983	379	377
C10orf57	0.00460426	0.928812	0.957866	379	379
C10orf58	0.0189606	0.712919	0.819275	379	379
C10orf62	0.156585	0.00223425	0.0121411	379	129
C10orf67	0.146659	0.00422051	0.0198896	379	285
C10orf68	-0.0392802	0.445778	0.606387	379	351
C10orf71	-0.00653018	0.899169	0.940632	379	37
C10orf72	0.0666544	0.195398	0.348569	379	379
C10orf75	0.172617	0.000738793	0.00508992	379	379
C10orf76	0.019154	0.710123	0.81734	379	379
C10orf78	-0.0318807	0.536075	0.684121	379	379
C10orf79	-0.175107	0.000616591	0.00440727	379	371
C10orf81	-0.0143342	0.780897	0.86619	379	379
C10orf82	0.218997	1.7e-05	0.000237876	379	319
C10orf84	-0.0378738	0.462247	0.621009	379	379
C10orf88	-0.0350588	0.496203	0.650442	379	379
C10orf90	0.0392912	0.44565	0.606354	379	169
C10orf91	0.0271766	0.5979	0.734846	379	372
C10orf93	-0.10868	0.0344262	0.0986848	379	201
C10orf95	0.0496995	0.334572	0.501693	379	379
C10orf99	0.14893	0.00366076	0.017808	379	378
C11orf10	0.0766649	0.136285	0.270496	379	379
C11orf16	-0.0238513	0.64346	0.769513	379	206
C11orf17	0.0754057	0.142858	0.279974	379	379
C11orf1	0.158461	0.00197284	0.0110159	379	379
C11orf20	-0.0876358	0.0884315	0.19831	379	350
C11orf21	-0.0533985	0.299799	0.464786	379	361
C11orf24	0.105681	0.0397479	0.110032	379	379
C11orf2	0.137493	0.00734904	0.0306495	379	379
C11orf30	-0.161413	0.0016177	0.00945074	379	379
C11orf31	0.105497	0.0400968	0.110715	379	379
C11orf34	-0.00046929	0.992735	0.995597	379	97
C11orf35	0.103043	0.04499	0.120544	379	379
C11orf36	0.117175	0.0225197	0.0719497	379	38
C11orf41	-0.0277684	0.589948	0.728271	379	376
C11orf42	0.0441996	0.390864	0.555918	379	328
C11orf45	-0.035096	0.495745	0.650151	379	379
C11orf46	-0.077364	0.132737	0.2651	379	379
C11orf48	-0.0725119	0.15888	0.301808	379	379
C11orf49	0.0296526	0.564956	0.709254	379	379
C11orf51	0.026611	0.605547	0.741213	379	379
C11orf52	0.283202	2.02e-08	7.82e-07	379	379
C11orf53	0.000746575	0.988442	0.993452	379	368
C11orf54	-0.00263256	0.959261	0.975758	379	379
C11orf57	-0.0435342	0.398043	0.562898	379	379
C11orf58	-0.118955	0.0205367	0.0671507	379	379
C11orf59	0.220275	1.51e-05	0.000215857	379	379
C11orf61	0.0817594	0.11204	0.235381	379	379
C11orf63	0.130988	0.0106907	0.0408511	379	379
C11orf65	-0.0471042	0.360455	0.526994	379	372
C11orf66	0.104787	0.0414631	0.113397	379	379
C11orf67	0.256364	4.21e-07	1.05e-05	379	379
C11orf68	0.225962	8.91e-06	0.0001395	379	379
C11orf70	-0.00499247	0.922828	0.955201	379	372
C11orf71	0.161996	0.00155488	0.00916474	379	379
C11orf73	0.125624	0.0143949	0.0512185	379	379
C11orf74	-0.0104727	0.838968	0.902167	379	379
C11orf75	-0.0219549	0.670068	0.788867	379	379
C11orf80	0.175162	0.000614141	0.00439292	379	379
C11orf82	-0.0600593	0.243444	0.404103	379	379
C11orf83	0.0420695	0.414122	0.577328	379	379
C11orf84	0.27861	3.48e-08	1.25e-06	379	379
C11orf85	-0.00910955	0.859695	0.915118	379	91
C11orf86	0.0297378	0.563839	0.708344	379	358
C11orf87	0.163602	0.00139329	0.00840215	379	229
C11orf88	-0.0104057	0.839984	0.902819	379	214
C11orf90	-0.209656	3.89e-05	0.000469762	379	330
C11orf92	-0.0438706	0.394404	0.559388	379	379
C11orf93	-0.075187	0.144024	0.281449	379	379
C11orf94	-0.0444278	0.38842	0.553277	379	35
C11orf95	0.209181	4.05e-05	0.000486035	379	379
C11orf9	-0.0317788	0.53738	0.685132	379	379
C12orf10	-0.0628374	0.222283	0.379169	379	379
C12orf11	-0.00422784	0.934618	0.961532	379	379
C12orf12	-0.0616247	0.231354	0.390123	379	7
C12orf23	-0.193896	0.000145639	0.00136989	379	379
C12orf24	-0.00651257	0.89944	0.940766	379	379
C12orf26	-0.0768859	0.135156	0.268793	379	379
C12orf27	0.0855031	0.09649	0.21131	379	377
C12orf29	-0.0167198	0.745599	0.842523	379	379
C12orf32	0.0898598	0.0806129	0.185471	379	379
C12orf34	0.190897	0.000185096	0.00168045	379	379
C12orf35	0.0663119	0.197708	0.35154	379	379
C12orf36	0.119126	0.0203545	0.06672	379	379
C12orf39	0.0522099	0.310701	0.476714	379	47
C12orf40	-0.0551302	0.284376	0.448648	379	50
C12orf41	0.0212643	0.679862	0.795815	379	379
C12orf42	0.0665011	0.196429	0.350063	379	245
C12orf43	-0.132401	0.0098677	0.0384321	379	379
C12orf44	0.0689409	0.180474	0.330297	379	379
C12orf45	0.0834924	0.104613	0.223738	379	379
C12orf47	-0.0235668	0.647423	0.772342	379	379
C12orf48	-0.133253	0.00939906	0.0369517	379	379
C12orf49	-0.138101	0.00709052	0.0298115	379	379
C12orf4	-0.127686	0.0128552	0.0469642	379	379
C12orf50	0.0152826	0.766807	0.856335	379	107
C12orf51	0.00623523	0.903701	0.943301	379	379
C12orf52	0.0460699	0.371109	0.536617	379	379
C12orf53	0.134401	0.00879918	0.0351471	379	378
C12orf54	0.135913	0.00806069	0.0328863	379	120
C12orf56	-0.00488587	0.92447	0.956111	379	180
C12orf57	-0.21128	3.38e-05	0.000418882	379	379
C12orf59	0.0736739	0.152291	0.292679	379	355
C12orf5	0.0387669	0.45175	0.611979	379	379
C12orf60	-0.0233017	0.651125	0.775156	379	378
C12orf61	0.0571864	0.26677	0.42903	379	379
C12orf62	0.0823773	0.109346	0.231117	379	379
C12orf63	-0.0466007	0.365617	0.532052	379	253
C12orf65	0.0227404	0.658993	0.780792	379	379
C12orf66	0.123864	0.0158348	0.0550431	379	379
C12orf68	0.104556	0.0419161	0.114337	379	379
C12orf69	0.0666565	0.195383	0.348569	379	357
C12orf70	-0.030844	0.549421	0.696408	379	341
C12orf71	0.0227947	0.658231	0.78026	379	195
C12orf72	-0.115117	0.0250169	0.0777606	379	379
C12orf73	0.0692207	0.178708	0.327942	379	379
C12orf74	0.106221	0.0387423	0.107887	379	375
C12orf75	0.0952977	0.0638337	0.156336	379	379
C12orf76	0.125931	0.0141556	0.0506105	379	379
C12orf77	0.0136324	0.791372	0.87237	379	47
C13orf15	0.156377	0.00226508	0.0122588	379	379
C13orf16	0.0479618	0.351767	0.518746	379	310
C13orf18	0.169946	0.000894483	0.00592379	379	379
C13orf1	0.115313	0.0247688	0.0771272	379	379
C13orf23	0.0546874	0.288268	0.452917	379	379
C13orf26	0.00210121	0.967478	0.980584	379	67
C13orf27	0.161857	0.00156969	0.00923554	379	379
C13orf29	0.171184	0.000818924	0.00552864	379	379
C13orf30	-0.00291087	0.954958	0.973918	379	274
C13orf31	-0.000878816	0.986395	0.9922	379	379
C13orf33	0.0625152	0.224668	0.382052	379	379
C13orf34	-0.0140443	0.785219	0.868614	379	379
C13orf35	0.116393	0.0234425	0.0741217	379	90
C13orf36	0.0938661	0.0679446	0.163914	379	104
C13orf37	-0.1426	0.0054162	0.0241875	379	379
C13orf38	-0.0129946	0.800924	0.878455	379	192
C13orf39	0.0312074	0.544725	0.691871	379	36
C14orf101	0.0951232	0.0643234	0.157263	379	379
C14orf102	-0.136289	0.00788598	0.0323666	379	379
C14orf104	0.0141211	0.784074	0.867993	379	379
C14orf105	0.0737232	0.152016	0.292314	379	236
C14orf106	-0.168759	0.000973019	0.00632656	379	379
C14orf109	-0.00194601	0.969879	0.982351	379	379
C14orf115	-0.119898	0.0195492	0.0647007	379	308
C14orf118	0.0262051	0.611059	0.745377	379	379
C14orf119	-0.0168166	0.744178	0.841636	379	379
C14orf126	0.0208152	0.686261	0.800235	379	379
C14orf128	0.20556	5.54e-05	0.000621596	379	379
C14orf129	-0.186894	0.000253482	0.00215895	379	379
C14orf132	0.0814843	0.113256	0.237108	379	379
C14orf135	-0.0937272	0.0683547	0.164562	379	379
C14orf138	-0.115705	0.0242797	0.0761015	379	379
C14orf139	-0.0488481	0.342928	0.509867	379	379
C14orf142	-0.0865638	0.0924118	0.204868	379	379
C14orf143	-0.0580876	0.259294	0.421312	379	379
C14orf145	-0.171872	0.000779491	0.00531856	379	379
C14orf147	-0.013106	0.799252	0.877394	379	379
C14orf148	0.0739168	0.15094	0.290984	379	372
C14orf149	0.12462	0.0152011	0.0533747	379	379
C14orf153	0.0744873	0.147803	0.286643	379	379
C14orf156	-0.0548125	0.287165	0.451671	379	379
C14orf159	-0.116761	0.0230037	0.0731426	379	379
C14orf162	-0.0763188	0.138068	0.273052	379	95
C14orf165	-0.079739	0.121215	0.248933	379	12
C14orf166B	0.15706	0.0021652	0.0118376	379	175
C14orf166	-0.0641339	0.21287	0.368982	379	379
C14orf167	0.0204569	0.691383	0.803959	379	379
C14orf169	0.0973212	0.0583741	0.146549	379	379
C14orf174	-0.016585	0.747581	0.843608	379	379
C14orf176	0.0811309	0.114834	0.239575	379	379
C14orf178	0.134361	0.00881943	0.0352138	379	188
C14orf179	-0.0106553	0.8362	0.900264	379	379
C14orf180	0.125987	0.0141121	0.0504898	379	130
C14orf181	0.0813793	0.113723	0.237809	379	379
C14orf182	0.0935284	0.0689454	0.165382	379	378
C14orf183	-0.0328824	0.523336	0.672721	379	71
C14orf184	-0.164614	0.00129957	0.0079604	379	332
C14orf19	0.349695	2.42e-12	1.98e-10	379	376
C14orf1	-0.0280796	0.585785	0.724621	379	379
C14orf21	-0.092063	0.0734283	0.17345	379	379
C14orf23	0.016894	0.743042	0.840687	379	48
C14orf28	0.137883	0.00718217	0.0300992	379	379
C14orf2	-0.0590516	0.251458	0.412618	379	379
C14orf33	0.0225082	0.66226	0.783176	379	379
C14orf34	-0.0109617	0.831559	0.897461	379	349
C14orf37	0.0978297	0.0570644	0.144008	379	378
C14orf39	0.0872895	0.0897019	0.200407	379	43
C14orf43	0.0224881	0.662542	0.78331	379	379
C14orf45	-0.0178515	0.729033	0.830572	379	379
C14orf48	-0.033811	0.511668	0.663225	379	20
C14orf49	-0.118458	0.0210748	0.0684025	379	379
C14orf4	0.148485	0.00376473	0.0182422	379	379
C14orf50	0.00690978	0.893342	0.936859	379	379
C14orf53	-0.119714	0.0197392	0.065199	379	247
C14orf64	-0.133982	0.00901429	0.0357972	379	336
C14orf68	0.333545	2.67e-11	1.87e-09	379	351
C14orf70	0.0903098	0.079101	0.182991	379	61
C14orf72	0.0937831	0.0681896	0.164205	379	378
C14orf73	0.0302871	0.556657	0.702258	379	379
C14orf79	0.0405386	0.431329	0.593792	379	379
C14orf80	-0.075162	0.144158	0.281584	379	379
C14orf86	0.0790597	0.124428	0.253302	379	8
C14orf93	0.0581859	0.258487	0.420483	379	379
C15orf17	-0.0146724	0.775865	0.862516	379	379
C15orf21	-0.151438	0.00312147	0.0156571	379	379
C15orf23	-0.176469	0.000557988	0.0040616	379	379
C15orf24	0.0143705	0.780356	0.865956	379	379
C15orf26	-0.0764755	0.137258	0.271857	379	298
C15orf27	0.0720214	0.161725	0.305574	379	379
C15orf28	-0.0729355	0.156454	0.298684	379	356
C15orf29	0.00743	0.885366	0.931894	379	379
C15orf2	-0.0205342	0.690276	0.803391	379	82
C15orf32	0.012298	0.811389	0.885324	379	12
C15orf33	-0.0490582	0.340854	0.507887	379	378
C15orf34	0.288521	1.06e-08	4.45e-07	379	378
C15orf37	0.104793	0.0414522	0.113397	379	379
C15orf38	-0.0795423	0.122139	0.249924	379	379
C15orf39	0.160289	0.00174534	0.00999611	379	379
C15orf40	0.0220241	0.669089	0.788136	379	379
C15orf41	0.060603	0.239195	0.399324	379	379
C15orf42	-0.100415	0.0507774	0.13218	379	379
C15orf43	0.00618524	0.904469	0.943786	379	7
C15orf44	0.0856414	0.0959502	0.210453	379	379
C15orf48	-0.0576287	0.263082	0.425516	379	379
C15orf50	-0.0940756	0.0673297	0.162707	379	119
C15orf51	-0.0392315	0.446343	0.606794	379	326
C15orf52	0.07381	0.151533	0.291623	379	379
C15orf53	-0.171196	0.000818231	0.00552584	379	244
C15orf54	-0.0489931	0.341495	0.508499	379	282
C15orf55	-0.0327631	0.524846	0.674157	379	203
C15orf56	0.0522936	0.309925	0.475827	379	377
C15orf57	0.0685918	0.182696	0.333043	379	379
C15orf58	-0.128854	0.0120488	0.0448527	379	379
C15orf59	0.20965	3.89e-05	0.000469762	379	376
C15orf5	-0.0837948	0.103358	0.222084	379	216
C15orf60	0.0524741	0.308255	0.473768	379	54
C15orf61	0.114861	0.0253432	0.0784184	379	379
C15orf62	0.14644	0.00427814	0.0200964	379	379
C15orf63	-0.0727842	0.157317	0.299758	379	379
C16orf11	0.123776	0.0159093	0.0552645	379	106
C16orf13	0.121887	0.0176006	0.0597678	379	379
C16orf3	-0.158129	0.0020169	0.0111986	379	350
C16orf42	0.143309	0.00518751	0.0234087	379	379
C16orf45	0.160434	0.00172838	0.0099219	379	379
C16orf46	-0.0497802	0.333786	0.501083	379	379
C16orf48	0.105572	0.0399539	0.110397	379	379
C16orf52	0.140809	0.00603447	0.0263086	379	379
C16orf53	0.0325537	0.5275	0.67645	379	379
C16orf54	-0.0463617	0.368084	0.533897	379	379
C16orf55	0.191438	0.00017731	0.00161567	379	379
C16orf57	0.0504136	0.327665	0.494703	379	379
C16orf58	0.180289	0.000419978	0.0032314	379	379
C16orf59	-0.0597669	0.245751	0.406443	379	379
C16orf5	0.190372	0.000192961	0.00173831	379	379
C16orf61	0.00712524	0.890037	0.935074	379	379
C16orf62	0.078185	0.128662	0.259365	379	379
C16orf63	0.0420289	0.414572	0.577662	379	379
C16orf68	0.126659	0.0136029	0.0490664	379	379
C16orf70	0.20632	5.19e-05	0.000593598	379	379
C16orf71	0.163929	0.00136238	0.00826091	379	378
C16orf72	-0.0182359	0.723435	0.826235	379	379
C16orf73	-0.00747658	0.884652	0.931427	379	148
C16orf74	0.0840111	0.102468	0.220648	379	378
C16orf75	-0.035002	0.496901	0.65115	379	379
C16orf78	0.0265346	0.606583	0.741832	379	9
C16orf79	0.110501	0.0314992	0.0923369	379	379
C16orf7	0.0186858	0.716901	0.821992	379	379
C16orf80	0.153414	0.00274857	0.0142071	379	379
C16orf81	-0.0388313	0.450998	0.611337	379	137
C16orf82	-0.00243678	0.962288	0.97751	379	19
C16orf86	0.0837342	0.103609	0.222346	379	379
C16orf87	-0.0227685	0.658599	0.780463	379	379
C16orf88	0.0606197	0.239066	0.399242	379	379
C16orf89	0.00576654	0.910909	0.947381	379	364
C16orf90	-0.0579957	0.260049	0.422229	379	32
C16orf91	0.188163	0.000229607	0.00199328	379	379
C16orf92	-0.133184	0.00943632	0.0370534	379	53
C16orf93	0.0723157	0.160013	0.303437	379	379
C17orf100	-0.0257317	0.617518	0.75053	379	379
C17orf101	-0.0826898	0.108003	0.229035	379	379
C17orf102	0.0368268	0.474723	0.632241	379	38
C17orf103	0.11495	0.0252295	0.0782496	379	379
C17orf104	0.00404685	0.937411	0.963306	379	379
C17orf105	-0.0377934	0.463198	0.621944	379	11
C17orf106	0.0185327	0.719122	0.823563	379	379
C17orf107	-0.0826084	0.108351	0.229529	379	379
C17orf108	0.193102	0.000155241	0.00144716	379	379
C17orf28	-0.252686	6.22e-07	1.47e-05	379	379
C17orf37	0.0544209	0.290627	0.455574	379	379
C17orf39	-0.0570581	0.267846	0.430237	379	379
C17orf42	-0.00235719	0.963519	0.978085	379	379
C17orf44	-0.00701214	0.891772	0.935923	379	379
C17orf46	0.16571	0.00120462	0.00749458	379	368
C17orf47	0.0754925	0.142398	0.279322	379	345
C17orf48	-0.175499	0.000599182	0.00431161	379	379
C17orf49	-0.0463237	0.368477	0.534272	379	379
C17orf50	0.0323443	0.530161	0.678414	379	272
C17orf51	0.136129	0.00796003	0.0325712	379	379
C17orf53	-0.0786181	0.126552	0.256336	379	379
C17orf54	-0.0653652	0.204199	0.35913	379	82
C17orf55	0.00708739	0.890618	0.935436	379	378
C17orf56	0.184606	0.000302524	0.00247461	379	379
C17orf57	0.0847742	0.0993744	0.21591	379	378
C17orf58	0.158875	0.00191914	0.0107659	379	379
C17orf59	-0.0122359	0.812323	0.885814	379	379
C17orf60	0.0454808	0.377264	0.542923	379	369
C17orf61	0.00269697	0.958265	0.97535	379	379
C17orf62	0.0985248	0.0553138	0.140629	379	379
C17orf63	0.0781425	0.128871	0.259732	379	379
C17orf64	-0.0585333	0.25565	0.417273	379	121
C17orf65	0.109477	0.0331171	0.0958186	379	379
C17orf66	-0.0997561	0.0523224	0.135226	379	134
C17orf67	0.147351	0.00404211	0.0192986	379	379
C17orf68	-0.169334	0.000934246	0.00614198	379	379
C17orf69	0.074289	0.148888	0.288108	379	379
C17orf70	0.11542	0.0246348	0.076838	379	379
C17orf71	0.0466777	0.364825	0.531385	379	379
C17orf72	-0.0173663	0.736121	0.83546	379	379
[truncated: 17,830 more rows]
