# Supplementary material for: Integrated profiling identifies DXS253E as a potential prognostic marker in colorectal cancer
Source: Cancer Cell Int. 2024 Jun 18;24:213. doi: 10.1186/s12935-024-03403-4 (PMC11186088; doi:10.1186/s12935-024-03403-4)
Supplement: Supplementary file 10 — Supplementary Material 10: Table S9: Overlapping genes between DEGs and co-expressed genes of DXS253E in CRC [file 12935_2024_3403_MOESM10_ESM.xls]

## Sheet: between DEGs and co‐expressed g
Table S9. Overlapping genes between DEGs and co_expressed genes of DXS253E in CRC.
Only DEG	Only Co-expression	DEG AND Co-expression
TMEM132D-AS1	KLHL31	PCSK1N
RNA5SP267	COL9A2	DRD2
RNA5SP211	RASL10B	XPNPEP2
RNA5SP355	SKAP2	SPACA3
MAGEA4	PMS2L2	F7
LINC02864	GK5	CPLX2
SOHLH1	RXRG	FAM83C
MIR8075	CTSH	SLC22A12
RNA5SP191	MTO1	RGN
RNA5SP226	TSNAXIP1	ISM2
AP000439.2	SLC7A9	L1CAM
RNA5SP428	FAM57A	AMELX
MAGEA4-AS1	CTDSPL2	DUSP15
GOLGA6L2	NHLRC1	CACNG4
CGB5	MED9	CLDN9
RNA5SP243	ATL1	CREB3L3
RSPO4	C18orf32	TNNC2
NPTX2	CENPE	C4orf48
TKTL1	FAM64A	PKLR
DSCR8	GNPDA1	SFTA2
AL591501.1	DHX33	SLC1A7
LINC01896	UBE2J1	CPNE6
MIR4737	LOC100302401	SERPINA7
MAGEA9B	FXN	CDKN2A
LINC01602	HOXA1	CLDN3
AC053503.3	CLLU1OS	UPK3A
CLPSL1	GSTK1	FGGY
UPK2	MPST	FAM3A
ZBED1P1	SLC5A6	F10
AC011840.1	C10orf32	CYP4F2
PAGE1	RDH12	IDH3G
BX510359.5	NFIX	SLC8A2
EZHIP	ZDHHC24	RBP2
RNA5SP370	KLHL10	TMEM187
CDH9	GATAD1	SLC14A1
AC009133.2	UBQLN4	MAP7D2
AC091304.1	WBSCR16	AGR3
FAM238B	CHRFAM7A	DOC2B
RNA5SP141	TMEM27	HSPA4L
CGB8	CCDC109A	GABRP
SOAT2	TMEM59L	PNPLA3
AC025810.1	FLJ45244	KIF19
AC104823.1	CIITA	MATR3
LINC01511	TYSND1	ABCA12
MAGEA3	TERT	VNN2
AC133561.1	RARRES1	VEPH1
CPN1	AS3MT	CA8
C19orf81	EIF4E2	MUC6
GRK1	SCYL3	VNN3
GUCA2B	SRCIN1	RAB40AL
LINC02525	AREG	PTGDR
MAGEA6	SFRS11	VNN1
COX7B2	CLCF1	CLDN18
TMEM114	CCDC85B
BHMG1	DCAF4
KRT41P	PPIL4
RAET1E-AS1	CYP2S1
IGFBP7-AS1	ZNF394
MAGEC1	UBE2H
SLC18A3	RNF135
MS4A10	SLC25A11
AL139317.2	C20orf117
MKRN7P	CXXC5
AC091839.1	ADCY3
GATA5	CAMKK1
ACTBP11	RAB25
RPL10P14	CD2BP2
RPL23AP94	DTWD2
AL590764.1	ACOX2
SLC6A19	HNRNPA3P1
MAGEB6	LOC100271722
C1QL1	SMUG1
AC135388.1	LOC388796
HLA-L	N4BP2
NOXO1	IRAK4
OTOP2	TSC22D2
AC138749.1	GPR153
AC010422.3	LGI4
PTGER1	PDZD7
MAGEC2	EVX1
BOLA2P1	RFX5
LINC02128	ZNF618
TPM4P1	CAMTA2
LINC01485	PMM1
DRD5	C8orf77
KCNT1	DNAJC6
CLEC2L	SQRDL
WNT7A	PI3
CES1P1	SLC39A5
AP002840.1	WDR26
AL035401.1	KIF18A
NKX6-3	C1orf66
ELFN2	RNPEP
AC025278.2	UBN2
RPS4XP8	IWS1
FTH1P12	PCNT
U91319.1	SNORA39
SLC25A6P2	SEMA5A
MIR205HG	MFAP3L
MC3R	KIF1C
CDK5R2	CILP2
TMEM179	POLQ
AC007009.1	MRPS5
RNA5SP183	C18orf54
SNHG25	CCT3
U95743.1	ELK4
AC005165.2	NAT15
AC004597.1	PVR
SLC35D3	C7orf61
MIR4665	FAM200A
RPS29P8	APOOL
OR7E39P	MTERF
MAGEB5	EIF4EBP3
WDR45P1	FAM131A
HSPB1P2	FLJ33360
RNA5S9	CYP17A1
LINGO3	LOC150381
AL049830.1	LOC121952
AL359976.1	KIAA0664
PNMA5	TIAL1
CT45A5	C10orf118
KCNF1	TMX3
AC026336.3	C1QTNF3
AC036111.1	ADAMTSL2
SHISA9	USP6NL
FLJ16779	S100A9
TUBA3C	LOC221442
GDF10	TSPYL3
AL591846.1	PDE12
OTOP3	DAPP1
LKAAEAR1	C4orf19
AL356535.1	ANP32B
RPL13P2	EFCAB10
SALL3	YKT6
SLC13A2	ZGPAT
AL049830.2	APBB1
PRR20G	LOC729156
TMEM132E	DPP6
RPS18P1	KIF20A
SSTR5	MAP3K5
AC106772.2	DAG1
AQP8	TRIM37
NAT16	LFNG
LINC01641	ENGASE
TMEM238	GLRX
AC126175.2	DYM
AC018695.1	RACGAP1
AC002351.1	MUC4
RPL37P3	TRIM38
ACTBP2	ZNF335
AC012618.1	ARHGEF5
PRELID3BP1	MMS19
AC074085.2	CYP3A7
UTF1	C14orf128
BX510359.3	FASTKD1
MORN5	CXCL3
AL121885.2	LOC100286793
TIMM17BP1	RAB28
AC093668.1	C19orf50
AC107419.1	C5orf52
CNTFR	SLC45A1
GJD3	TAF5
RTL8A	MLH1
DYNLT3P1	MAP3K11
IFITM3P9	SLC39A13
LRRC14B	KCTD21
FBLL1	ENTPD8
NGB	INO80E
KRTAP1-1	PAX9
LY6G6F-LY6G6D	FAM53A
ZAR1	FAM66C
FOXG1	CTR9
RPL35P2	CARM1
KRT8P36	C6orf226
AC087072.1	HSP90AA1
AC012494.1	DDX56
AC018755.3	TMEM105
RPL38P2	C7orf31
DYNLL1P3	FAH
PGM5P2	GAL3ST1
BCAT1	C4orf44
AC092902.1	LATS1
OTX2	NHLRC2
RNF165	PRRC1
AC104260.2	TH1L
B3GALT2	C16orf70
AL008733.1	RAD51
HOMER2	SHANK2
ODF2-AS1	SARS2
LYPLAL1-AS1	TMEM30A
PDZD9	FBXO28
AC020663.3	YTHDF1
AC016831.1	GMPPB
AC019118.2	SLC4A5
WFDC21P	UBC
AC025031.2	CHUK
AC108693.2	ASAH2B
AP001429.1	KPNA5
EYS	MRPS33
AC002306.1	KCNMB4
Y_RNA	LIN37
RNU4-89P	MRPL42
CIR1P2	P704P
AC027796.1	METAP2
AC133644.1	REV3L
AC094019.2	SSH3
RNU6-230P	GRAMD1A
FCGR3B	MUC2
AC022335.1	HSPA4
PIWIL1	TTLL11
AC010735.1	TRIM41
AC012157.2	NUDT16
FAM205C	TTLL9
LINC01619	GABPA
RNU6-548P	SYS1
ROPN1B	SIN3B
AL513327.2	KPNB1
AL158071.4	PTTG1
MIR3909	BACE2
GBP5	RENBP
CHST4	FAM18B2
RN7SL265P	PPP1R12C
AC112487.1	SEMA4G
RNU7-40P	CST3
RN7SL146P	METTL7B
MTRNR2L7	UBE2K
AC069120.1	NSUN4
AC066613.1	MAP6
AC034229.2	DONSON
LINC02656	MANEA
BTF3P6	UPF2
AC011815.2	TRIM16L
TBL1Y	SH3BGR
ALDH1L1-AS2	SIAH1
H2AC7	OSBPL2
AL158827.1	FLJ22536
LINC01655	NOTUM
PCDHB1	MAP1LC3B2
AL008628.1	DUSP16
CHL1-AS1	CCDC99
AL445685.2	MTERFD2
AC026355.4	GTPBP5
AL049542.1	DAGLA
HNRNPA1P59	APOD
ERBB4	SLC25A44
SLFN12L	C18orf22
AC073592.3	PRPF4B
PROX2	ZNF516
HSPA8P15	RPL17
SLC7A2	RFC1
AC110769.2	LOC143188
AC018442.1	COMMD7
AL133342.1	LRRFIP1
AC026402.1	AARS2
TPM1-AS	MPHOSPH9
HBG2	SDCBP
AC010275.1	WDR7
PRKAA2	NDUFS4
HMSD	TAF6
IFITM3P5	TMEM89
NTSR2	KIAA1609
STARD4-AS1	TOMM20
SLC26A4-AS1	SPDYC
DIAPH2-AS1	C11orf95
SPDYA	CWC27
HSFY3P	TMC6
AL158068.2	DGUOK
AC004917.1	TMED7
AC073592.1	RHOD
AC134407.2	RBBP8
AL442067.2	PACRG
TFEC	APLF
AC006330.1	C1orf56
AC022558.1	C15orf59
RNU6-1321P	C11orf90
AC007014.2	SLC10A7
AC004637.1	LRRC26
LAMTOR3P2	PHF11
AC120498.1	KRT40
AC067852.3	RPUSD1
AL357992.1	CACNA2D4
AL132656.2	LOC100272217
GABRR3	FTSJ3
RNU6-388P	FIS1
AC008966.2	ATP5G3
AC002558.1	CPO
RPS3AP48	DLAT
NIFKP6	SECTM1
AC072039.1	EXOSC9
AP002907.1	TMEM192
AC004492.1	PCDHGC3
RBMS3-AS3	C19orf23
KRT2	CEP78
AC018695.3	CCDC68
FGF10-AS1	VRK1
AC108449.2	FBXO36
PM20D1	NGEF
AC034199.1	CHMP1A
AC011933.3	STOML1
AC011595.2	SCFD2
GUCY2F	KBTBD2
DSC3	CYB5D2
UGT2B11	NFKBIZ
DNAJB7	IYD
AC006111.3	C20orf118
LINC00161	C9orf57
AC010731.1	BRI3BP
H3C14	NCOR2
LINC01149	RBM34
RNU6-583P	CRYAB
AP002812.1	USP14
LINC01924	TM6SF2
AC008937.3	CEMP1
GUSBP9	TIMM22
RPS27AP17	C12orf57
AC107241.1	KCNK5
AC079331.2	NUP188
AL391335.1	ZNF320
AC109361.2	MRS2
AC068389.1	TLE6
AC092535.4	LMNB1
AP000763.2	STIM1
TAAR3P	NDNL2
AC007557.3	FCGBP
CPHL1P	USP26
AC010598.1	LOC145783
AP001434.1	C2orf77
TAFA4	TRPM6
FADS2B	DNM3
SNORD91B	SLC41A3
RPL34-DT	CKAP4
AQP3	SMAD4
AC016737.2	RPS12
CBX1P2	EEFSEC
AWAT1	KIAA1919
ZNF99	DAPK3
AC025575.1	THUMPD3
LINC01583	FAM188B
AC090651.1	FAM46A
AC123912.2	GPR143
AC073326.1	ATF1
GSG1	RNPS1
AL356488.2	R3HDM2
AC084398.2	ANKK1
ATP5MDP1	CHN2
GCSAM	TRIM24
AP003117.1	KLF7
RN7SKP70	RBP4
LINC01054	NXPH1
AL441963.1	ERGIC3
PEG10	SPNS1
RPE65	ZNF706
AC025741.1	GNA12
SERPINI2	PGAP1
HMGN2P30	TBX6
RPL39P14	TMUB1
LINC01293	C20orf54
AC022164.1	NPM1
AC064847.1	RAG1
SMARCE1P1	NXPH3
AC105105.3	TEAD3
CD5L	NDUFC2
MIR4668	ASRGL1
H4C11	PRSS30P
GRM7-AS3	PALM
AC104581.4	HSPA1L
PCDH9	KIF4A
AC025034.1	POLH
SPINK7	ZBTB11
AL135937.1	TMPRSS4
AC023794.5	HMGN3
KCNE1	STK4
AL096855.2	SLC39A4
AL645949.1	PURB
MIR8058	PUS10
AC016027.5	ADAR
AP001527.1	FARS2
CYP2G1P	SLC30A7
AC104031.1	ABHD12
SNRPCP11	DNAJB2
RPL18P10	ZNF853
RNU6-930P	NRXN2
AC005005.4	ZNF646
RPL7AP10	CCNO
AC020549.1	TPR
H2BC7	SET
AF001548.3	CYHR1
ABRA	DPM1
LINC02201	HIF1A
RNF175	NSUN5
AC084824.3	IGFL4
SNORA36A	CEP192
AC008514.2	ZNF271
MROH2B	GOLGA8G
USP32P2	ZNF143
RPL10P12	FRRS1
POLR2KP1	ELL
ANKRD30BP1	TRIM7
AC023043.2	TAF7L
B3GNT6	PPIG
AC093809.1	ABLIM1
PAQR9	BCL7C
AC244093.5	DNA2
RN7SL668P	TBX10
RNU6-1206P	AQP6
AC022497.1	PPP1R15B
LMNTD1	UQCRH
TAS2R20	SLC9A8
AC036108.2	CRYGS
AL928711.1	GRP
AL607028.1	CTNNBL1
AC006160.1	TRIP11
CD300E	RBM42
SPDYE2B	ANKRD12
AC099343.2	HAAO
NFE4	MANSC1
AC099340.1	FAM35B
DEUP1	ASPHD2
FYB2	ARMC10
OR6T1	LGR4
LINC01684	ISLR2
AC091492.1	TIMP1
Z97192.3	PSMB6
RNU6-1337P	CHPF
AC111000.4	OAF
PSG5	CDK5
ECT2L	DCAKD
AL157834.1	SYNCRIP
AC245884.3	CHCHD4
PTGES3P2	NODAL
N4BP2L2-IT2	KCTD7
AC020916.2	BSCL2
AC087477.6	SUSD3
EML5	GMEB1
ARPC3P1	ARL11
MIR601	C7orf23
CFLAR-AS1	FUZ
SCRG1	SLC43A1
BMS1P2	EHF
AC004584.2	CCDC46
AC011601.1	MYH16
SNORA58B	MORC2
AC114781.2	ANKH
AC012557.1	KRT83
AC004223.4	TARDBP
RPS29P19	CCNG1
LINC02290	CYTH3
KLK3	SLC25A6
ZNF451-AS1	NAPG
NANOGP4	C22orf45
PRC1-AS1	ERF
RNU2-6P	SMYD4
AC083964.2	SYT3
CDCA4P1	TAF4
SNHG26	SLC22A4
AC009262.1	ZNF519
ARAP1-AS2	SF3B1
SPATA1	UHMK1
AGAP1-IT1	FH
AL513548.3	C6orf211
BNIP3P39	CGB
LINC02078	ARMC8
AC105101.1	FAM3C
AC022784.1	RAB11B
AC130650.2	WBP2NL
AC092068.3	ABAT
MTCYBP35	GDAP1L1
AC104791.1	RTKN2
EEF1B2P1	ARL13A
AC007216.3	EREG
RNA5SP219	PCMTD2
RPL9P2	ABCC6P1
FOXE1	PHAX
BNIP3P28	GHDC
AC007552.1	LPCAT1
LINC01934	NSD1
AC005021.1	RELA
AC018926.3	PTAR1
AL162311.1	SLC2A8
HMGN1P15	2023-03-02
CBLIF	UQCC
RNU4-53P	ZNF12
MTCO1P30	FAM89B
AC139887.4	NBAS
AC009166.2	CELP
RNA5SP248	GCN1L1
AC133552.3	COL17A1
LDHAL6FP	SLC2A1
RNU4-5P	BIRC3
AC245884.2	INPP4B
AL031009.1	RAB9B
AL031595.3	MFAP1
IMPA1P1	C1orf93
AC074035.1	CCDC159
OSMR-AS1	ACE2
HCFC1-AS1	C10orf82
AL592295.2	FAM101A
AL158156.1	RAB3A
AL133297.2	RANBP2
PHF5CP	TCERG1
AC100827.5	HOXA3
MIR7856	UCHL5
SLC15A5	BCL7B
SLC10A5P1	FDPS
AC010536.2	RARS
XXYLT1-AS2	FAM135A
KANSL1L-AS1	HHEX
RNU6-1079P	FAS
AC007728.3	CYB5B
CLEC6A	ZNF280B
LINC02092	VPS53
DAZL	CTU1
AC090739.1	KIF4B
RPL5P7	TINAGL1
ENPP7P10	SRP9
CSRNP3	PTPN2
AL117342.1	CAPS2
LINC01983	NEDD4
SMG1P1	R3HDML
RPS6KA2-IT1	MANBAL
AC113615.1	KLF10
STXBP5L	C11orf59
RNU6-531P	TOM1
PPP1R8P1	MPZ
LRRC53	DNAJC28
AL357078.2	ISPD
REP15	KIAA1524
IL1A	DARS2
DPPA4	MIS12
LINC02785	HOXA2
SNRPGP15	C1orf70
AP000437.1	MCM6
RPL35P6	MPV17
RNVU1-1	SPSB2
AL606760.3	NAALADL2
AC087588.1	TUFT1
MUC22	UBE2G1
NEPNP	CEL
AL133243.3	GRM8
AL079305.1	CEP76
AC120498.3	RHBDD2
AC107079.1	NDRG4
AC011294.1	AMIGO2
MIR548AA2	POF1B
AC109927.1	HSF1
COL19A1	MMADHC
OR4K7P	LRWD1
LMOD2	C1orf105
AL354714.1	ARMCX3
RN7SKP23	CAPN3
AC024592.1	RTDR1
RNU6-564P	TRAF3IP2
SLCO1B1	NUDT14
AC022404.1	COPS3
AL512430.1	MBOAT1
AL160163.1	SGOL1
TP73-AS2	LCN2
AC010422.4	SPOPL
LINC01351	TMEM167A
LINC02443	PDZD3
MIR1537	ZNF397
AC083805.2	TES
CKS1BP2	SLC25A37
LINC02842	IER2
AC009831.3	ZC3H18
NEFL	PLIN1
AC107956.2	SFXN5
PTGS2	PGAM1
PRDM7	HNRNPU
MTATP6P27	SYT7
GRM5	CKAP2L
MFSD13B	NAALADL1
LINC00930	YTHDC2
RNA5SP429	ZNF777
AC009948.1	HDAC5
RNU7-71P	TBCB
AC128687.1	LRIG3
LRRC37A15P	ATAD3C
KIR2DS4	NCOA6
GNG5P3	KIAA1244
PLCXD2-AS1	DERL2
ARHGEF38-IT1	YPEL5
AL109614.1	DHRSX
ZNF680P1	SH3GL1
PHBP19	SIPA1L2
KCNAB1	HIST1H2AE
RGS20	IL34
AP005899.1	CKS1B
AC025871.2	NSMCE1
AC080013.3	PIK3C3
AC015712.7	HKDC1
AL133227.1	YWHAE
AC004112.1	MAGI2
AQP10	TNFRSF10D
AL441964.1	CTDP1
CLRN1	AUTS2
RNU6-519P	NUS1
FCGR2C	SEH1L
AC108729.2	VAC14
RPS3AP14	CARS2
AL157392.4	ZNF524
TRAJ42	HSPA12A
LINC01413	STARD4
RPL5P11	PFAS
RN7SL426P	NHEJ1
AC095055.1	IL17REL
AC021088.1	SPTLC2
PWRN1	POFUT1
PRDM14	KCTD9
RN7SL192P	HDHD2
IAPP	GP6
AQP4	CLPX
SNORA13	DULLARD
LINC01060	CAPRIN1
AC093535.1	AP2B1
UNC13C	ST3GAL2
AL109659.3	KLHL36
LINC02397	TMEM216
BTF3P12	ELOVL6
RN7SKP119	VMAC
AC037487.1	ARFGAP1
CLEC5A	WFDC10A
DPRXP4	NCAPH
KLRC4-KLRK1	AGA
CP	USP1
MIR613	QPCTL
ENPP7P5	UNC93B1
AC090114.3	HM13
AL731556.2	ITGA6
AC090617.9	ACOT1
SNORA70B	FAM186B
AL442067.1	FAM102B
INHBA-AS1	C20orf165
SAMD7	GSS
AL031595.2	COL6A4P2
SLITRK6	IMMT
OR52I1	TSNARE1
FDPSP7	C11orf68
PLG	HRASLS
MIR573	GLOD4
AC017104.2	HDLBP
C9orf135	FUBP1
RN7SL180P	HABP4
AL590282.1	COL4A3BP
AL121672.1	PPAT
ART3	MYH7B
RNU6-1333P	MAPRE3
AC114947.2	EIF2AK1
AL157394.2	ZBTB8A
AC002546.1	MSI2
CEP85L	DAB1
RNA5SP202	PAX8
AC087632.2	SRD5A3
AL162724.2	GPRASP1
AC053527.1	PRMT5
AL158825.2	UBXN8
AC010300.1	MTHFR
PDLIM1P4	CHPF2
AC098848.1	NCOA7
AL513122.2	HBS1L
LRRC63	ITGB1BP2
AC139491.2	KIF15
HOXC10	JUNB
RPS26P34	TRMT61A
ANKRD36BP2	N4BP3
LINC02334	PRSS53
AC233300.1	ZBTB7C
PRR4	FAM149A
AC091180.2	DLG3
AL158163.2	MMP11
AC096586.2	SHPK
MORF4L1P4	MOSC1
SEPTIN7P6	RPL22L1
JAKMIP2-AS1	ZNF688
AL442125.2	NUSAP1
TBR1	SMC2
LINC01350	MUC20
AC027796.2	PGLYRP4
AL022322.2	KNG1
FP325331.1	NR1I2
AL136981.2	ABCC6P2
NXPE2P1	GPR37L1
KRT18P63	CUL1
RPL10AP1	TMEM150B
AP000879.2	PACS1
ADAM21P1	EIF5A
LINC01967	UQCRC1
AC005592.1	PDZK1
ATP5MGL	STK40
TTN	DCAF12
AC027237.1	TAF1A
AQP9	CNOT4
LINC02254	MET
AC005722.2	RNMTL1
RNU7-115P	CXXC1
PGAM1P4	NAPSA
AC025271.2	RPRM
EEF1DP7	WDHD1
SNORA22B	MYO15B
COL4A3	MCM10
EEF1DP3	MRAP2
ZNF346-IT1	CANX
AC008171.1	CDK5RAP2
DNAJC19P7	ARHGEF18
AL049839.2	CEP97
AC073544.1	NUCKS1
RNF148	TXNL4A
AC023510.1	SNX15
KRT18P60	MIB1
LINC01443	HSPB9
PDE10A	PLA2R1
AC100821.1	PSMC2
AC004039.1	2023-09-07
KRT89P	PKP1
AC008456.1	TC2N
MIR148B	2023-03-07
CCNYL2	LOH12CR2
TRAJ34	SORD
TRAJ1	MMP20
AC115088.1	IGSF22
RPLP1P13	B3GALNT2
AC068790.7	WBSCR26
SNORD117	KIF20B
HNRNPA1P5	KCNMB3
MIR3671	RRM1
SLC6A1-AS1	ACTR5
AC023983.1	PTGER2
AC023794.4	AP4M1
AC005833.2	ZSCAN21
AC004890.3	TRIM54
AC020612.3	HIBADH
AC007336.1	C20orf43
Z97200.1	ST7
AL034428.1	PHF7
AL135936.1	LOC100132354
AC051619.3	PDE4D
AC127540.1	PRLR
AC092999.1	CASP8AP2
DCDC2B	DEDD2
RPL7P31	SON
MUC19	UGGT1
FNDC9	MMACHC
RMRP	TMEM120A
CNIH3-AS1	CLTC
AC006272.1	TMEM198
AC124283.4	ZNF8
AL591767.1	HNRNPR
AC109811.1	FAM46C
AKIRIN1P2	MBLAC1
ADGRG6	ETF1
AC068790.2	SLC7A11
AP002812.3	ILDR1
SPON1-AS1	C7orf11
AC009229.2	MGC72080
AC015921.1	RHBDF1
GPRC6A	ARL4A
RN7SL417P	ZCCHC2
HCAR3	WIPI2
AC106865.1	LIMK1
MTND1P8	CHRNA7
AC100830.2	NT5DC2
ATP1B3-AS1	PKDCC
AP003550.1	ANKRD32
PNPT1P1	CEBPA
LINC00538	RHOA
AC034102.8	PRKACA
SEMG1	TMSB15B
PIK3CD-AS1	RHOB
AC104978.1	MAPK6
TRAJ5	AMOT
HTR2B	ACBD5
AC068790.5	PRR19
SMIM2-IT1	APLP2
S100A8	GFI1
AL513210.1	IER3IP1
FPGT-TNNI3K	DEXI
AC020658.6	CCDC115
DIO1	SRC
AC079385.1	C19orf41
MIR4742	DSC2
SLC35F4	SS18
AC022973.5	CCDC84
AP003170.3	ABCG1
RN7SL531P	MAGIX
AL157912.1	C20orf11
ALLC	MRPL35
RHAG	TAF1L
AC091393.1	PBK
AC006042.2	MTMR10
AC083822.1	PECI
HORMAD1	RRN3P2
RN7SL851P	RBM47
AC003682.1	BARD1
MIR942	SERBP1
A4GNT	BRSK2
AC009716.1	SYN1
AC093799.1	C6orf15
CDH12	DSG2
AC010435.1	PHKA1
RPL31P7	CYP2B6
AL591770.1	CLDN15
UBE2V2P3	MAP3K10
AC005839.1	CDC27
AC024451.4	IFITM5
AP000943.3	SPIN4
SNORD12B	FAM150A
AC008264.2	HSPB1
MIR302CHG	SLC30A2
RPS3P1	FAM35A
RNA5SP474	DEPDC1
AC009486.1	AQP7P3
LIPI	DGAT2
PCDH11X	RPA4
AC022154.1	FAM98B
ASB18	GALNS
AC005884.1	SRPK3
AC131281.1	ABHD10
AC007879.1	SLC28A1
AC079601.1	SOD2
AGBL4	TEX261
AC092794.1	ZNF830
AP001931.1	C7orf36
AMD1P1	MRPL19
AP001178.3	DEPDC1B
RPL26P27	OIT3
AC084880.3	ZWILCH
HCAR2	RNF125
LRRC74B	CPEB3
OPRD1	HPSE
AC104472.1	EXT2
AC008114.1	CELF5
AC004584.3	GTF3C4
AP001605.1	VPS4B
RN7SKP16	TH
LINC01339	HTATIP2
GAPDHP59	MRPL44
DPYD-IT1	HUS1
AC097634.1	TNFRSF11A
RPS26P52	IL17C
RN7SL320P	TM9SF4
PCDHA9	NECAB3
AC092745.2	ASB13
LDHAL6A	PCBP4
CARMN	CSRNP2
RN7SL213P	TNIP3
DDTP1	DYRK1B
AC131902.1	FBRS
H2BP2	HMGCR
ERICH3-AS1	TNFAIP8
CABYRP1	PGAM2
AC079465.1	SYTL4
AC009299.2	ZNF513
OR6M1	GALNT11
Metazoa_SRP	CENPF
LIVAR	XBP1
AC018529.2	MGRN1
CCDC179	NR2C2AP
AC063976.2	ELN
GPR21	SLC3A1
AC093826.2	NFIB
HP	CXCL1
LINC02826	TCEAL8
AP000864.1	ELAC2
C11orf65	UCK2
AC000120.1	PDHB
CYMP	IHH
LINC01567	CABP1
AC010680.1	SOCS6
SRARP	MAFK
AC013394.1	GPR115
AL158834.1	GTF2IRD2P1
AL157395.1	LRRC41
MTHFD1P1	POLR2A
RN7SL18P	ARHGAP11A
ITPRIP-AS1	PLCG1
AC007126.1	ZNF574
OR1L8	NEK2
BNIP3P27	SLC39A6
ERVFRD-3	ADCK2
AL110505.1	CPSF6
AL122017.1	ZNF503
EIF1P7	WFDC13
GRID2	GNG4
AC109361.1	EPN1
ANKRD20A10P	SLTM
RN7SL861P	BCL2L10
TAS2R15P	SHROOM1
PPP1R14BP5	ARPC1B
FUT9	PRPF6
MYH2	CYB5D1
ZNF33BP1	ARSD
AL023284.3	LOC100134713
OR7M1P	PSIP1
AL603840.1	MMEL1
CAB39P1	CADPS
AC022274.1	VAPA
SNORA51	ESCO1
AL162414.1	TMEM117
KCNMB2	SNRPD1
ANKRD18CP	TMEM176B
NPY6R	LRRC43
AC026427.1	TAC1
AC093583.1	C10orf4
AL645568.3	PIWIL2
ATP5PDP4	GDPD5
AC127024.2	SMURF1
TDRD15	KIAA1804
TRDV3	SMAD2
TRDN	ZMYND8
GABRB2	CA5BP
AL136360.1	WDR44
AC092279.2	TBC1D14
AC091946.2	BFAR
PRSS2	CHAF1B
RPS27AP9	TTC13
MTCO1P7	TINAG
AP001001.1	CATSPERB
LACTB2-AS1	ZNF746
AC007342.6	DHX9
LINC01266	HSP90B1
AC023906.5	AXIN1
DTHD1	YWHAB
RPL7P21	TDG
AC022507.1	MYLPF
AL359740.1	AKT2
AC245128.3	MOCS3
RN7SL556P	C7orf70
AC104090.1	SUZ12
AL137247.1	GLTSCR1
AL360270.2	PNCK
SOX2	ABCC6
AC007114.2	C7orf30
RNU6-1285P	CCDC64
ATP1B1P1	CRYL1
AL031985.1	AIM1L
RNU6ATAC24P	ANP32A
AC007923.3	ORC1L
AC005070.3	DIO3
AC135012.1	PARP1
SNORD15A	NKD1
TSBP1-AS1	PIGN
AC004988.1	PRCC
RN7SL566P	C18orf25
SRRM1P3	MAGED1
MTND4P11	RPS6KA6
AP000240.1	OXCT1
MIR550A3	PNKD
FAM242F	APOO
AC009318.1	MLLT1
AC073127.1	SHBG
AC025262.1	BMS1
H3P37	MOSPD3
AC009135.1	TTLL2
AL353691.2	HNRNPC
PI15	UNC13B
SNORA75	ANKFY1
TRPV6	NUCB2
RNU6-647P	JAK2
AC010976.1	MAST2
Z99289.1	KLHL7
RNU6-549P	C1orf69
FABP5P2	SLC5A11
AC022710.1	KRT80
PPIAP40	TCF7L1
RN7SL452P	BUB1
AC027279.2	LOC349114
RNU6-828P	EXOSC10
AC138207.7	TNPO1
KIR3DL1	C6orf154
PPIAP90	TATDN3
MYH1	FAM127A
MIR3198-1	RBM25
CIB4	SYCE1L
Z99129.3	ZNF414
AL121672.2	PMEPA1
AC092135.2	PDLIM2
AL133243.2	STAU1
OR2AO1P	IVNS1ABP
RNU6-282P	C20orf112
C3orf49	GPATCH4
RNU6-2	PHYH
LINC01544	TRIM25
AC091812.1	GMNN
AL133230.1	PCCB
AL356273.3	RRAS
AC003681.1	SLC2A11
ATP6V1G1P4	XPNPEP1
AL592431.1	SPAG4
AC098798.1	TMEM181
RNA5SP61	SMPX
AC023509.2	CSNK1D
AC092747.2	MAP1LC3B
AC012370.2	ADRM1
TPM3P7	ZYX
S100A7A	TSC22D1
AP003396.2	DUSP26
AC093311.1	GPR113
SNORA55	BUB1B
RN7SKP269	C1orf77
SRP14P3	FITM1
AC091868.1	SLC31A1
MIR3192	PDSS2
TMLHE-AS1	PXMP4
POM121L6P	LOC646762
SMC1B	LOC647979
TRAJ31	LRRC36
RPL7L1P9	LOC728875
AC007240.1	ZNF319
AL022722.1	GUF1
AC011510.1	SHMT1
LYG2	PFKFB1
AC233702.7	TET2
FP325332.1	HEPH
ZNF847P	LOC100272228
RNU1-21P	ZADH2
PIP	SPPL3
PCDHGA8	TOMM34
AC007390.1	IPO9
AC079779.3	KCTD13
LRRN3	SLC28A3
NEAT1	ESCO2
AC067904.2	SMC4
AC211476.2	TSPAN31
RPS12P5	MAP1LC3A
AC092598.1	INE1
SNX29P2	NSL1
LRRK2	C20orf24
AC009704.2	KRTAP5-4
CLCA3P	GOLGA4
AC005776.1	LRRC16A
LINC02860	DIO3OS
RN7SL487P	SLC48A1
RNU6-640P	LMAN1
AC073912.1	PPP1R1A
PAX3	SBDS
AL031429.1	DCAF6
AC012494.2	GNB2
AL392183.1	FBXO16
AC013391.2	KIAA0586
SLC13A1	SASS6
TRAJ17	CDK13
AL023806.3	C3orf65
RERE-AS1	ASMTL
AC009075.1	BAT2L2
MIR3127	SFPQ
AC022165.1	LOC100190939
NCOA4P3	GEMIN4
AC011247.1	BRI3
ACAP2-IT1	IRAK2
CYP4Z1	TTPAL
MIR302C	LOC100128822
RNU6-680P	NUPL2
AC097372.2	NMT2
AC008074.1	C17orf28
DNAH11	DHX34
AC004083.1	IRF5
MIPEPP1	ME2
AC091544.7	TESK1
LINC01697	RAG1AP1
LINC00311	CDC7
AL592114.3	HSPA5
AC007618.1	HDHD1A
TAS2R4	DLGAP4
AC020891.3	SPAG5
RNA5SP201	MDH1
AC004160.1	PSME4
RN7SL704P	KCTD3
AC087164.2	TSPAN13
AC093330.2	GRPR
FAM106A	ART5
CAP2P1	PRPSAP2
SCOCP1	DAGLB
AC105345.2	C1QBP
AL354893.2	CHP2
AC015914.1	TCF7
IFNG-AS1	ASPM
AC131956.2	STYXL1
AC124319.3	VEGFB
SLC9C1	DECR2
AP000866.6	DSG1
LINC01187	SERTAD1
H3P16	ST20
SDHDP2	C1orf96
AL162171.3	LOC286467
SMG1P6	MMP24
SLC25A15P3	MAGEE1
RASA3-IT1	LOC400657
AC008737.1	PTPN1
AL117339.3	TPM3
AC079336.7	C7orf50
AC073912.2	KCNH2
AC007546.1	TPD52L2
RN7SL833P	PDRG1
RNU6-1266P	C8orf45
ILF2P1	CPOX
AC007622.2	ZNF263
AL669831.4	ZCCHC24
SLC35G6	FGF13
RPL21P5	C11orf67
AC007956.1	PRSS36
AC012557.2	FADD
RTL1	SKIV2L2
AC097634.3	ZKSCAN3
AC007619.1	C21orf45
AL161725.1	PRR14
AC084757.1	CRYBA4
CNMD	GGT7
SAA2-SAA4	CD2AP
AC021127.1	SNTA1
KRT24	ASB9
AP006565.1	ACSBG2
AL356274.2	GFM2
RN7SL160P	SLC29A3
PFN1P2	ZNF786
RNF152P1	BCLAF1
AC020703.1	TMEM184A
SPIN2A	SERP2
AC253536.4	C7orf52
AC012085.2	DHRS12
SLC22A8	DLGAP5
AL139022.2	IFT52
AOX3P	C2orf54
RN7SL381P	SFRS12
TTTY10	SMOX
AL591212.1	C20orf196
AC078906.1	SLC45A2
AL354977.1	ZNF541
PDXDC2P	ZNF862
AC016559.3	FLJ25758
SRRM4	ADRA1D
KLRC4	DDX26B
AC009135.2	SNAPC3
UFL1-AS1	NCOR1
VDAC2P3	CDCA2
AL356289.2	EIF5AL1
AC008569.2	SH3BGRL
TUBB8P2	ANKRD58
AC037198.1	CNOT10
GSN-AS1	FAM71F2
VTCN1	GRIN1
SNORD126	POLD3
RBM22P5	WDR76
SLC2A3P4	PLOD3
AC007780.1	ERAS
AC007614.1	QPRT
BNIP3P37	LY6G5C
AC091544.3	ZDHHC1
ELOCP21	GAS2
AC008735.5	SGK196
AC007312.1	PRKAR1B
TEX26-AS1	CNTROB
ADAMTS9-AS1	PIPOX
CYP19A1	PDK1
MAPK6P1	MTHFD2
RGS22	FER1L4
Z82190.1	CAMK2N1
MARCKSL1P1	FECH
AL606534.1	SCAMP4
HTD2	PLA2G15
AP000350.2	PIWIL4
AL049539.1	FLYWCH1
NDUFAF4P1	WNT10B
AL442635.1	JUP
AC103810.5	CLDN4
RPL38P5	LOC399744
MTND2P32	ATPAF2
AC002044.1	DDAH2
LINC00626	SLC22A3
AC091729.1	C7orf27
HEPACAM2	VSIG10
RPL17P11	UXS1
RPS25P9	ACTB
IRAG1-AS1	MAGEA5
AC012213.3	GNPTG
RN7SL395P	ADNP2
BNIP3P10	RPRD1A
S100A12	ASPH
RNA5SP457	EPDR1
EDRF1-AS1	AQP7P1
AC090948.1	MRPS9
AC087473.1	LOC652276
PA2G4P6	CSNK2A2
AL596325.2	TMX2
AP003072.2	RNLS
AC026523.1	PROC
AC012464.2	SDC4
MIR563	SLC39A7
AC023794.1	AOAH
UGT1A2P	MTTP
AC093281.2	ELMO2
AC233701.1	BLCAP
MIR3945HG	ZNF74
AC108174.1	GMDS
AC141930.1	UOX
KIZ-AS1	COPS6
TRAJ3	RAB26
SCGB3A2	PSPC1
AC010524.1	PPARGC1B
AP001020.2	PLTP
AC111170.3	NCRNA00174
LRP1B	C6orf97
AC005070.2	TMED10P1
LINC02120	ATG4A
MTCO1P31	COMT
AL049830.3	USP30
AC015908.4	CYP4B1
LNCSRLR	RPGR
AL683842.1	SLC22A11
AC007956.2	MEX3D
CCT4P2	SFRS17A
RN7SL189P	EIF6
TBCAP2	EIF3A
AL138895.2	DNAJB6
MIR5582	NCRNA00086
AC013474.1	P2RY1
AC004461.3	SNHG11
NPAP1	PPP2R3B
AC124319.2	LOC375190
AC087761.1	TOLLIP
RN7SL81P	PADI1
AC105235.1	ABHD3
AC010168.1	HRNBP3
HNRNPA3P11	TPST2
GSTT4	RPL13P5
LINC01276	RNF182
AC005785.2	RHCG
MTND4P26	GJC3
RNU6-5P	KRTAP5-5
SNORA16B	PDHA1
AC018553.1	TNFRSF12A
NME9	SLC12A9
HNRNPA1P49	FANCE
MTND5P12	SMCHD1
C4orf51	ATG9B
PDCL3P3	LIN7B
MIR548I2	SDHA
AC018926.1	SDHC
AC108704.2	FOXP1
PSD2-AS1	TIGD7
LINC01797	BNIP1
AL121929.2	RAB27B
CLEC12B	GOLGA8C
AC008267.7	CLINT1
AC010761.3	SLC19A3
MIR5192	TMEM178
RAD17P1	LOC201651
PEX5L	C7orf47
RNU6-969P	WIZ
SNORD13P3	PELP1
AL137779.1	KRT15
AL391903.1	MRPS27
PDZPH1P	C7orf42
AC090241.3	SERPIND1
LINC01378	JOSD2
MYL6BP1	NUP88
LRRTM2	BCORL1
ARL4AP3	STX16
RN7SKP281	PTPRO
RNU7-128P	C20orf151
AC010280.3	ASMT
AC073583.1	SCARB1
FPR2	MYO5C
HMX3	LOC678655
RNU6-262P	PRAP1
AC007622.1	SYP
AL512506.1	SEC24A
LINC01998	ITGB5
Z95331.1	NAPA
SOX21	ZFP91
LURAP1L-AS1	DMRTC1B
MTCO1P18	PRPS2
ALDH1A2	PRKRIP1
AL158163.1	FAM102A
RNU6-1231P	LMTK3
HIF1AP1	NEU1
RNU6-469P	LRRC49
FRG2C	CDC40
AC011773.2	PLA2G12B
AC020763.3	GLRA2
CFAP54	EDA
RNA5SP395	HAP1
RPL18AP2	LIN9
SPDYE19P	EIF2S3
AP003170.5	PPDPF
MAMDC2-AS1	RNGTT
AC005529.1	AMFR
AC009996.1	OSBP2
RNU6-553P	NR1D1
TRHDE-AS1	LY6G6D
AC087294.1	ELP2
SNORA63	POLR2J4
FLJ13224	PEPD
LINC00534	CPSF2
AC130324.2	ILF2
AL359922.2	NCOA5
RNU2-18P	SPATA2
RNU6-316P	DDX27
RNU4-62P	IL2RG
LINC01422	C2orf55
AC092944.2	ZNF232
AC092384.3	TIFA
AL445644.1	TMEM189
AL138789.1	EXO1
AC105339.3	GMEB2
AC127070.4	CPNE1
MTCYBP28	PRR15
RN7SL594P	SEC11C
SMAD9-IT1	PEX16
LINC01733	CNOT6
ADAMTS9-AS2	PGLS
AL353768.1	LOC100130581
AC003986.2	STK31
SLC25A15P5	ITPKC
NBEAL1	C9orf25
AC020763.5	TNMD
AP001187.1	ROMO1
RIMKLBP1	SYNJ2BP
FAM167A-AS1	CDA
MIR4513	HINT3
AC007952.4	TMEM48
RNU6-446P	HMGB3
AL590385.2	TRIM4
AL162730.1	USE1
AC008731.1	LPIN3
AC007922.2	DNAJC10
AL162274.1	TMEM176A
Z69666.1	CYP27A1
AC124312.3	C7orf53
AC015883.1	STIM2
CNGB3	RNF138
LHX9	MED29
RNA5SP155	RAI2
AC020910.1	BLOC1S3
EML4-AS1	FGFR1OP
AC002347.2	RAB41
AL133245.1	C11orf84
LINC02446	TMED4
AC080037.1	POLR3G
AC064801.1	ZRSR2
AC010970.1	THAP10
MCM8-AS1	YY2
AC129492.6	CNDP2
AC027290.2	SRP72
AC005746.3	EIF4A1
AC011297.1	TBC1D8B
AC079118.1	NUDT7
SLC25A48-AS1	CLSPN
AL451044.1	SPATA2L
FLJ46284	FBXL12
FDX1P1	MUC1
RN7SL864P	ZNF498
RANP3	NDUFV2
RN7SL706P	AGR2
LAMA4-AS1	EPRS
HEATR9	LY6G6F
HMGB1P41	HERPUD2
AC079313.1	GRID2IP
AC012146.2	SLC35C2
AC083923.1	LARP6
RN7SL604P	GOT1
TIMM23B-AGAP6	EDEM2
AL050343.2	PEX11G
SUGT1P2	C2orf61
AL121985.1	VTA1
RNU6-415P	RTTN
RNF133	TPRA1
AC078880.4	CCM2
INTS9-AS1	REPS2
AC008659.1	BTBD16
LINC01435	IARS2
AC109466.1	WRAP53
AC103691.2	C5orf15
NT5C3AP2	C11orf52
AL049833.3	SALL4
AP000763.3	DTL
AC006538.3	TSNAX
RNU2-69P	RAB11FIP3
SNORD12C	RAB22A
RNU6-702P	WDR41
AC016747.2	LOC202781
AC138646.1	YES1
AL137798.1	CASC5
DPRXP2	PCIF1
PSG2	DDX46
LINC01210	ACBD3
RNA5SP527	ZNF24
RNU2-35P	ATF6
MIR2052HG	THRAP3
C4BPAP1	C7orf13
AC073082.1	ZSWIM1
RNU6-4P	LOH12CR1
AC114550.1	MYOM3
PSMD10P1	GPR56
BTBD10P2	C20orf111
AC136489.1	RPA1
SLC10A2	NCRNA00204B
AC005726.2	ZP3
FAM205A	TP53RK
SP9	LOC148709
AC034238.1	PGK1
AC009977.1	PIAS2
ANKRD36B	KRT12
ANGPTL7	POLA1
AC025430.1	SLC22A2
IL1B	NCAPG
ZNF101P2	DNTTIP1
AC010401.1	SRBD1
FAM204BP	C20orf135
AC068014.1	ASFMR1
RNU6-1147P	GSG2
LINC00392	C15orf34
LINC00484	KPNA7
GYPA	LIN52
AL158071.1	RBM3
AC093158.1	TRPC4AP
MALAT1	ZNF213
AC025031.4	FAM35B2
AC125611.1	RNF216
RNA5SP92	POLR2J
AC124312.4	COG2
OPN5	PIK3IP1
MIR548H1	AFG3L2
RNU6-188P	RARA
ARG1	FHOD3
RANBP3L	VPS45
AC145676.1	SLC13A3
AC104791.2	RUSC2
MIR2116	SEPHS2
AP003721.2	PGGT1B
AC090340.1	GLRA4
AC107308.1	C22orf36
ANAPC10P1	HDGF
NDUFAB1P1	PARD6B
AL050320.1	MPDU1
ERVH48-1	CHIC1
FP671120.6	EEPD1
SPIN4-AS1	EDEM3
ST13P10	LEO1
PLCH1-AS2	C6orf182
AL353803.4	TCTA
CACNB4	DCP1A
IGF2BP2-AS1	TOR1AIP2
CR936218.1	SULT2B1
AL022067.1	HUWE1
PPIHP1	RABGEF1
SKAP1-AS1	ACOT8
AC036176.3	GPC4
AC073130.2	DNASE1
OMG	COX7B
C5orf58	RILPL1
RNU6-3P	NCK2
RN7SL153P	ATP9A
AL138752.1	MIA3
AC092338.2	ATRX
CLCA1	POU5F1B
RTRAFP1	DHX15
PLCE1-AS1	C7orf43
C2CD6	WWOX
RNU4-36P	WFDC10B
RNU6-668P	MTNR1A
MIR186	SLC6A4
ANKRD45	IMMP2L
AC023050.5	RFX3
CRYBA1	SPRY3
S100A7	KIF11
LINC02582	NEK4
AC117465.1	STX4
LINC02605	FAM127B
RUNX3-AS1	SKA1
RNA5SP435	ARHGAP19
AC092828.1	C19orf39
MIR548AA1	C7orf25
AC022874.1	SCO1
MLN	PPP1R3D
AL589986.2	ZDHHC4
PRR13P2	RPS6KA3
RNU7-49P	PGM3
AC007608.2	LY6G6E
AL136097.1	IL28RA
RPS3AP32	SYN3
EPGN	PLS3
AFAP1-AS1	CDC73
LINC02181	TSR1
AC079336.2	STON2
AC105460.1	TMEM183A
RN7SL269P	H2AFB1
AC012379.1	FMO4
AL157884.3	SLC35E4
LDHAL6B	SCML1
AC024084.1	SPIN3
AC026310.3	GOLGA7B
PP2D1	ORAI3
RN7SL278P	ARMCX6
LINC01102	GCC1
AC016734.1	ECT2
SHOC1	PJA1
AP000892.2	UBE2D4
RNU7-77P	SLC2A9
AC005154.1	TMEM35
FSD2	CYP3A43
AL162726.3	C3orf32
AC211433.1	OR2A9P
PGAM1P6	ZBED1
INSYN2A	RBM8A
AC018628.1	LOC100131434
RPL12P9	PHACTR3
RN7SL34P	MUC5B
AC091544.5	MST4
AL035404.2	CSTF2
RNU4-22P	RBBP7
PPP1R26P1	PEX10
SFR1P1	CTSA
RN7SL745P	ATP5B
TRAJ38	CLCN7
NDUFA3P1	TSC22D4
AC011458.1	RAC3
AC074091.1	FLJ36031
AL359915.1	RNF216L
OR6L2P	SIRT2
AL513523.3	KLHL15
MIR4257	ATP11C
FAM177B	MOGAT3
H4C1	SMS
RNU4-48P	RABGAP1L
AP002008.3	YOD1
AC025043.1	RYR2
LINC01483	DUSP12
RN7SL552P	KRT23
MIR374B	LRRC37A3
AC114812.3	SRCRB4D
AC008056.1	THAP8
AC063961.1	CEBPB
GRIK1	CRK
MTCO1P11	IL22RA1
NENFP1	PRAF2
RN7SKP4	DYNLRB1
AC068790.3	SNX21
MIR561	MID1
REG1CP	CYP4F3
AL121952.2	C20orf4
AL845321.1	LOC729082
AC026407.1	TYMS
AC007834.2	C17orf85
Z98752.2	KCNK9
AC012358.1	YIPF6
LINC01303	KIF14
AC004466.2	METTL4
PRH2	ATP6V1F
LINC02112	PHIP
RN7SL385P	LOC100134229
HRG	TREX2
MTND3P25	MSL3
SLAIN1	NDUFS2
LINC02664	COLEC11
AC097478.2	LOC646999
LINC02303	GNB1L
POTEC	DGKG
AL136531.3	F8
LINC02388	SLC25A5
AC009228.1	RPL36A
AC006518.1	H2AFJ
AL512328.1	NARS
AC138409.2	ZMAT1
RHOQ-AS1	KIAA1468
AC129510.2	ASCC3
AL133238.1	AP1M1
AP001596.1	USP9X
AL034347.1	RPL39
MIR320B2	CTPS2
SNORD121A	OFD1
AC109454.4	STBD1
AC022272.1	PNPLA4
AC000120.2	SCAND1
AL450384.1	ZMIZ2
AC099542.1	TCEANC
ANKRD36	ACRC
RPL26P26	NCRNA00183
LINC01709	MEPCE
Z97832.1	C7orf26
AC091516.1	CXorf57
AC023510.2	GPRASP2
RPL21P44	MTM1
GK-IT1	GOLGA6L1
MIR556	GET4
METTL21C	PANK3
AC011466.2	GOLGA6L6
AC092681.2	CRCP
GLYCTK-AS1	CXorf50B
AC127024.8	FAM71E1
ST18	RIBC1
C15orf54	C14orf68
AL356481.2	KDM5C
AP000941.1	ZNF81
SLC2A3P2	BCL2L1
CLEC4D	SHROOM4
RNU6-748P	EBP
DANT2	NCRNA00182
AC007529.1	OGT
AC063944.1	KIAA0415
MIR3680-1	CCDC53
POM121L14P	C18orf55
OR2A3P	SFXN1
AL355390.1	UAP1
AL139241.1	WT1
RNU6-288P	GJB1
SGO1-AS1	PRDX4
RN7SKP248	PPP1R3F
AC000036.1	ZXDA
ZSCAN23	MOSPD2
AC006019.2	CTTNBP2
AC016717.2	TMEM150A
POLR3DP1	ZNF358
RPS12P20	NUP62CL
AMER2	NPEPL1
AC055811.1	SYAP1
MIR550A1	GTF2IRD1
AC021876.1	SSR3
RPS10P18	DYNLT3
RNU6-611P	RALY
RNU2-70P	MED14
RSU1P2	CDK16
RNU6-97P	C20orf134
RPL7P46	COX10
RN7SL233P	FCGRT
OFD1P17	ATP7A
AC002525.1	PLP2
AC036176.2	TCEAL4
AL360091.1	TIMM17A
AC002480.2	BHLHB9
RN7SL806P	TRAPPC2
MAP3K5-AS1	C14orf19
RNA5SP290	MBTPS2
CHRM3-AS2	MTCP1
AC008267.4	CLCN5
AC084757.2	ARF5
SF3A3P1	FANCD2
AC068790.4	FGD1
AC100782.1	CCDC92
LINC01344	CUX1
TRAJ18	NDC80
MIR571	RPS4X
AL133330.1	URGCP
AL359697.1	ACOT9
MRPL57P3	AMMECR1
MIR3646	TSPYL2
AC012254.4	ZMYM3
AC016397.1	UPF3B
SYT16	HPRT1
LINC00221	ARL2BP
AC005632.3	PHKA2
PKP4-AS1	PHF6
LINC00536	PDHX
AC092834.1	MID1IP1
AL031595.1	ZC3H12B
AC121336.1	PORCN
TRAJ6	RHEB
SLC25A21	DHDPSL
AC005336.3	FUNDC1
AL354797.1	UBA1
AC046168.2	FAAH2
AL357153.2	SUV39H1
RN7SL733P	NUDCD3
AL022394.1	C6orf1
RNU6-190P	TIMM8A
SNORA2A	SSR1
H2BC15	TSPAN6
HRK	RNF128
PRSS37	ZC4H2
OR52W1	FOXO4
RNA5SP345	PDK3
TH2LCRR	OPHN1
VENTXP6	POR
AL138733.1	PRPS1
AL109924.1	AKNAD1
RN7SL789P	MED12
RN7SL326P	ABCB7
AC024451.3	SERPINE2
AC021443.1	FAM123B
RN7SL239P	HCCS
YBX1P8	ZXDB
OR9A3P	HS1BP3
PIK3C2G	LOC92249
RPSAP16	PIGA
RNU6-761P	NDUFS1
AC008080.1	FAM156A
AC092964.1	MMGT1
HNRNPA1P37	GPR126
SPTLC1P1	IL13RA1
MIR5692A1	C6orf192
PARP11-AS1	ZNF41
CXCL17	ZSWIM3
RNU6V	ATP5A1
AL139407.1	LOC158572
AC007787.1	LOC401588
RPL36AP15	TAB3
SNORA26	CHMP4B
AC012531.1	NDUFB11
AC018752.1	EPB41L1
RNY1P9	LOC100303728
AC087752.1	LRRC29
AC012409.5	THOC2
RN7SL147P	CDIPT
AC011676.5	TAF1
CEP295NL	DIAPH2
SNORD3B-1	TAF9B
AC008627.1	SRPX2
AC137932.2	RNF145
MIR4505	DKC1
LUCAT1	ZNF630
AL137847.2	CD99L2
SPDYE17	ZNF182
VDAC1P11	FUNDC2P2
AC090772.1	LOC550643
RNF17	ARHGEF9
EIPR1-IT1	CHM
TGFA-IT1	CXCR3
AP001775.2	TMSL3
HNRNPA3P2	AIFM1
TRHR	ARAF
RNU1-134P	ZNF673
LINC00330	RP2
AC100821.2	NDUFA1
AC110792.3	WWC3
LINC00211	ANP32E
SPINK9	VAMP7
AC026124.2	CXorf26
AC025434.1	GLA
LINC00561	NXT2
SLC10A1	LOC728758
AC036103.1	MAGT1
MTND2P40	LOC728024
RN7SKP97	USP27X
AC024382.1	PIN4
AC090695.1	RAB9A
RNU6ATAC27P	GEMIN8
AC108058.1	LOC100133957
RPSAP24	ABCD1
Z83847.1	BCAS4
AC016949.1	FTSJ1
MTCO3P44	ALG13
PPP1R42	HTATSF1
AC015727.1	ZNF280C
AC092653.1	GNL3L
SNORA80B	FAM104B
ANKRD30B	HSD17B10
CD200R1L	MPP1
YPEL5P2	HDAC6
AC079753.1	UXT
Z82195.2	IBTK
AC092718.7	VBP1
TRAJ26	HAUS7
H2AC5P	ZNF674
AC015799.1	PQBP1
KDELC1P1	HNRNPH1
AP003355.2	GABRE
AC000111.2	CASK
AL136221.1	RBM41
AC009137.2	HSFX2
AL122013.1	MORF4L2
ANKRD30BP3	SPIN2B
MTCO1P29	FAM120C
AL020993.1	GRIPAP1
CSNK1A1P1	SATL1
AC026464.5	MAGED2
MIR623	ATP6AP2
AC090971.4	FAM122C
GYG2-AS1	SLC9A6
AC112250.2	FAM199X
FREM3	CXorf42
RN7SL455P	CXorf23
IQCM	GPKOW
APOA1-AS	RBMX2
AC008739.3	WDR13
AL513365.1	IDS
AC079336.6	USP11
AC114812.4	NAA10
SNORD93	ZNF449
PPIAP20	STAG2
AC023090.2	TCEAL1
AC110769.1	BRCC3
AC079089.3	NONO
RN7SKP204	GLOD5
AL590723.1	UTP14A
AC008676.2	ZBTB33
AL356608.2	FMR1
CD44-AS1	IQSEC2
AL121601.2	G6PD
AC008121.3	PHF16
AC091544.4	SSR4
AC016746.1	TIMM17B
AFM	RPL10
RN7SL37P	CXorf56
AC078795.1	PHF8
MIR4782	PLXNA3
RN7SL494P	TMEM164
AL033543.1	SLC25A43
AC112496.1	LAS1L
RNVU1-6	TMLHE
AC084782.2	WDR45
AC022150.4	MTMR1
AL353801.2	RLIM
AP000907.1	SNX12
RPS29P7	OCRL
AC079921.1	HNRNPH2
AC018797.1	PGRMC1
RNA5SP151	RRAGB
LINC00691	IGBP1
H2BC6	TRMT2B
SERPINB4	UPRT
AC034229.5	FAM122B
AL008718.3	C1GALT1C1
ZSCAN5DP	FAM50A
AC016292.2	UBQLN2
SNORD67	MOSPD1
AC018552.2	FUNDC2
UBXN7-AS1	PSMD10
AP000925.1	RAP2C
SRGAP2-AS1	SLC35A2
AC005351.1	MCTS1
AC092338.1	CETN2
CSMD2-AS1	GDI1
NKX6-2	MECP2
MIR2276	NKRF
STRIT1	SLC25A14
MIR550A2	ARMCX5
AL135790.1	PDZD11
AC106795.5	NSDHL
AC090753.1	ENOX2
RN7SKP271	HDAC8
AL583805.2	LAGE3
HTN1	TSR2
LINC01592	LAMP2
RNU2-33P	MTCP1NB
TPST2P1	TAZ
Z82173.1	CUL4B
Z98885.3	CCDC120
MIR3174	TFE3
AC002064.1	XIAP
AP001033.2	ELK1
ARL2BPP4	PRICKLE3
AC079203.2	UBE2A
AC002540.1	F8A1
EIF4EBP1P1	CCDC22
TTC3-AS1	TMEM185A
AL512306.1	NKAP
AC026202.2	EFNB1
AC093690.1	DNASE1L1
CCDC190	ZDHHC9
AC015971.1	ZNF75D
AL390863.1	IRAK1
DPY19L2P4	ZNF275
SNORD105B	APEX2
LINC00469	FAM58A
H3P38	ELF4
AP005136.1	TBC1D25
AL158166.2	VMA21
ST7-OT4	OTUD5
H2BC13	EMD
ANKRD34B	CXorf40B
AC012317.1	BCAP31
MTND4LP14	RNF113A
SFTPD-AS1	CXorf40A
LINC02809	UBL4A
AC079336.1	IKBKG
AC016074.1	ATP6AP1
RNU6-43P	DXS253E
AC005086.2
AC008680.1
CCDC141
AC011287.2
AC114748.1
MTND5P20
SULT1C4
MAK
AC087878.1
AP001363.1
AC010547.2
VN1R80P
AL078581.4
NBPF7
AC092746.1
RPL9P28
RPL12P18
RNU2-58P
NOTCH2NLA
AC048380.2
MSH4
SEC62-AS1
AL451074.3
NUDT19P5
AC009309.1
ODCP
TAS2R60
RN7SKP22
KCTD9P1
PRR27
RNFT1P2
AC243960.7
CPS1
AC080013.1
AC022467.1
AP002812.4
AL606537.1
AC008635.1
AC012668.3
RNU6-32P
AC097376.2
AC055811.3
LINC00624
AC090543.1
AP002498.1
RUVBL1-AS1
AC006059.1
AC131934.1
AC010333.2
AP003035.1
PPP1R1AP1
RPL21P123
RN7SL753P
AC107959.2
AC010285.1
AP001469.1
MIR507
AL355073.1
ZRANB2-AS1
SNORA15
BBIP1P1
BTF3L4P1
RPL21P99
AL117382.3
ANKRD26P1
AC087280.1
SAMM50P1
AC124283.3
MYL6P4
AC079880.2
RN7SL118P
AC092145.1
CCK
AC114781.1
AC013356.3
RPS2P45
AC009229.4
RPS3AP27
AC007688.1
FMO6P
RPL30P2
OPRM1
TATDN1P1
AC106873.2
AC019226.2
AC236668.1
COLGALT2
MAPRE3-AS1
AP003355.1
NECTIN4-AS1
AC008895.1
AC092718.6
HNRNPA1P71
AD000813.1
AL391419.1
AC097063.1
RN7SKP134
AL356124.2
AL365475.1
AP003071.1
AC006539.2
AC009107.1
AC242426.1
AC018761.3
FP236383.5
RNU6-988P
RPS13P5
AC021087.2
SULT1C3
AC011411.1
MYH8
Z98742.3
AC109992.2
AC092757.1
CRYZP1
AC087441.1
FO680682.1
AC008467.1
AL136987.1
RGS13
AC025917.1
AC074276.2
SNRPGP3
AC096564.1
TRAJ40
ALX4
AC022929.2
AL591848.1
AC016590.2
AC093155.2
AC010997.1
SUMO2P10
[truncated: 3,710 more rows]
