# Supplementary material for: Integrated profiling identifies DXS253E as a potential prognostic marker in colorectal cancer
Source: Cancer Cell Int. 2024 Jun 18;24:213. doi: 10.1186/s12935-024-03403-4 (PMC11186088; doi:10.1186/s12935-024-03403-4)
Supplement: Supplementary file 11 — Supplementary Material 11: Table S10: Enrichment analysis of overlapping genes analyzed by Metascape [file 12935_2024_3403_MOESM11_ESM.xlsx]

## Sheet: Annotation
Table S10. Enrichment analysis of overlapping genes analyzed by Metascape.
MyList	Gene ID	Type	Tax ID	Homologene Gene ID	Homologene Gene Tax ID	Gene Symbol	Description	Biological Process (GO)	Kinase Class (UniProt)	Protein Function (Protein Atlas)	Subcellular Location (Protein Atlas)	Drug (DrugBank)	Canonical Pathways_x000D_	Hallmark Gene Sets_x000D_	GO:0006766 vitamin metabolic process	GO:1902074 response to salt	GO:0016338 calcium-independent cell-cell	GO:0034330 cell junction organization	GO:0006836 neurotransmitter transport	GO:0042886 amide transport	hsa01200 Carbon metabolism	GO:0003014 renal system process	M5885 NABA MATRISOME ASSOCIATED	GO:0050806 positive regulation of synapti	GO:0032869 cellular response to insulin s	GO:0002274 myeloid leukocyte activation	GO:0098771 inorganic ion homeostasis
PCSK1N	27344	symbol	H. sapiens	27344	H. sapiens	PCSK1N	proprotein convertase subtilisin/kexin type 1 inhibitor	GO:0002021 response to dietary excess;GO:0016486 peptide hormone processing;GO:0140448 signaling receptor ligand precursor processing		Predicted secreted proteins	Vesicles (Approved)			(M5951)HALLMARK SPERMATOGENESIS; (M5953)HALLMARK KRAS SIGNALING UP	0	1	0	0	1	0	0	0	0	0	0	0	0
DRD2	1813	symbol	H. sapiens	1813	H. sapiens	DRD2	dopamine receptor D2	GO:0021769 orbitofrontal cortex development;GO:1900166 regulation of glial cell-derived neurotrophic factor production;GO:1900168 positive regulation of glial cell-derived neurotrophic factor production		Transporters; Human disease related genes:Other diseases:Mental and behavioural disorders; G-protein coupled receptors:GPCRs excl olfactory receptors; Predicted intracellular proteins; FDA approved drug targets:Small molecule drugs		Amphetamine; Ziprasidone; Cabergoline; Ropinirole; Olanzapine; Clozapine; Thiethylperazine; Sulpiride; Loxapine; Remoxipride; Pramipexole; Promazine; Prochlorperazine; Droperidol; Imipramine; Chlorpromazine; Buspirone; Haloperidol; Triflupromazine; Nortriptyline; Amoxapine; Lamotrigine; Cinnarizine; Lisuride; Fluphenazine; Thioridazine; Ergotamine; Apomorphine; Paroxetine; Trimipramine; Risperido…			0	1	1	1	1	0	0	1	1	1	0	0	0
XPNPEP2	7512	symbol	H. sapiens	7512	H. sapiens	XPNPEP2	X-prolyl aminopeptidase 2	GO:0006508 proteolysis;GO:0019538 protein metabolic process;GO:1901564 organonitrogen compound metabolic process		ENZYME proteins:Hydrolases; Disease related genes; Enzymes; Potential drug targets; Peptidases:Metallopeptidases; Predicted intracellular proteins	Cytosol;Plasma membrane (Approved)				1	0	0	0	0	0	0	0	0	0	0	0	0
SPACA3	124912	symbol	H. sapiens	124912	H. sapiens	SPACA3	sperm acrosome associated 3	GO:0042117 monocyte activation;GO:0007342 fusion of sperm to egg plasma membrane involved in single fertilization;GO:0043032 positive regulation of macrophage activation		Predicted secreted proteins; Predicted intracellular proteins					0	0	0	0	0	0	0	0	0	0	0	1	0
F7	2155	symbol	H. sapiens	2155	H. sapiens	F7	coagulation factor VII	GO:0061476 response to anticoagulant;GO:1905217 response to astaxanthin;GO:0033595 response to genistein		ENZYME proteins:Hydrolases; Disease related genes; Human disease related genes:Cardiovascular diseases:Hematologic diseases; Enzymes; Peptidases:Serine-type peptidases; Candidate cardiovascular disease genes; Predicted secreted proteins; FDA approved drug targets:Biotech drugs	Mitochondria (Approved)	Coagulation factor VIIa Recombinant Human; Coagulation Factor IX (Recombinant); (2R)-({4-[AMINO(IMINO)METHYL]PHENYL}AMINO){5-ETHOXY-2-FLUORO-3-[(3R)-TETRAHYDROFURAN-3-YLOXY]PHENYL}ACETICACID; 3-({1-[3-CARBAMIMIDOYL-1-(4-CARBAMIMIDOYL-BENZYLCARBAMOYL)-PROPYLCARBAMOYL]-2-METHYL-BUTYLSULFAMOYL}-METHYL)-BENZOIC ACID; 2-[2-ETHANESULFONYLAMINO-3-(5-PROPOXY-1H-INDOL-3-YL)-PROPIONYLAMINO]-PENTANEDIOIC AC…	(M3468)NABA ECM REGULATORS; (M5885)NABA MATRISOME ASSOCIATED; (M5889)NABA MATRISOME	(M5921)HALLMARK COMPLEMENT	0	1	0	0	0	0	0	0	1	0	1	0	0
CPLX2	10814	symbol	H. sapiens	10814	H. sapiens	CPLX2	complexin 2	GO:0031915 positive regulation of synaptic plasticity;GO:0031630 regulation of synaptic vesicle fusion to presynaptic active zone membrane;GO:1901632 regulation of synaptic vesicle membrane organization		Predicted intracellular proteins	Vesicles (Uncertain)				0	0	0	0	1	0	0	0	0	0	0	1	0
FAM83C	128876	symbol	H. sapiens	128876	H. sapiens	FAM83C	family with sequence similarity 83 member C	GO:0007173 epidermal growth factor receptor signaling pathway;GO:0038127 ERBB signaling pathway;GO:0007169 transmembrane receptor protein tyrosine kinase signaling pathway		Predicted intracellular proteins					0	0	0	0	0	0	0	0	0	0	0	0	0
SLC22A12	116085	symbol	H. sapiens	116085	H. sapiens	SLC22A12	solute carrier family 22 member 12	GO:0097744 renal urate salt excretion;GO:0097254 renal tubular secretion;GO:0015747 urate transport		Transporters:Electrochemical Potential-driven transporters; FDA approved drug targets:Small molecule drugs; Human disease related genes:Urinary system diseases:Kidney diseases; Disease related genes		Sulfinpyrazone; Lesinurad		(M5916)HALLMARK APICAL SURFACE	0	0	0	0	0	1	0	1	0	0	1	0	1
RGN	9104	symbol	H. sapiens	9104	H. sapiens	RGN	regucalcin	GO:1903011 negative regulation of bone development;GO:1903611 negative regulation of calcium-dependent ATPase activity;GO:1903627 regulation of dUTP diphosphatase activity		Enzymes; ENZYME proteins:Hydrolases; Predicted intracellular proteins	Cytosol (Approved)	Calcium citrate; Calcium Phosphate; Calcium phosphate dihydrate		(M5946)HALLMARK COAGULATION	1	0	0	0	0	0	1	0	0	0	0	0	1
ISM2	145501	symbol	H. sapiens	145501	H. sapiens	ISM2	isthmin 2			Predicted secreted proteins	Nucleoplasm (Supported)		(M5883)NABA SECRETED FACTORS; (M5885)NABA MATRISOME ASSOCIATED; (M5889)NABA MATRISOME		0	0	0	0	0	0	0	0	1	0	0	0	0
L1CAM	3897	symbol	H. sapiens	3897	H. sapiens	L1CAM	L1 cell adhesion molecule	GO:0045773 positive regulation of axon extension;GO:0050772 positive regulation of axonogenesis;GO:0030516 regulation of axon extension		Disease related genes; Human disease related genes:Congenital malformations:Congenital malformations of the nervous system; Human disease related genes:Nervous system diseases:Other nervous and sensory system diseases; CD markers; Predicted intracellular proteins	Nucleoplasm;Plasma membrane (Approved)	Ethanol	(M53)PID INTEGRIN3 PATHWAY	(M5919)HALLMARK HEDGEHOG SIGNALING	0	0	1	1	0	0	0	0	1	0	0	0	0
AMELX	265	symbol	H. sapiens	265	H. sapiens	AMELX	amelogenin X-linked	GO:0070172 positive regulation of tooth mineralization;GO:0070170 regulation of tooth mineralization;GO:0070166 enamel mineralization		Predicted secreted proteins; Human disease related genes:Digestive system diseases:Mouth and dental diseases; Disease related genes			(M3008)NABA ECM GLYCOPROTEINS; (M5884)NABA CORE MATRISOME; (M5889)NABA MATRISOME		0	1	0	0	0	0	0	1	0	0	0	0	0
DUSP15	128853	symbol	H. sapiens	128853	H. sapiens	DUSP15	dual specificity phosphatase 15	GO:0048713 regulation of oligodendrocyte differentiation;GO:0045685 regulation of glial cell differentiation;GO:0006470 protein dephosphorylation		Enzymes; ENZYME proteins:Hydrolases; Predicted intracellular proteins	Cytosol;Plasma membrane (Approved)				0	0	0	0	0	0	0	0	0	0	0	0	0
CACNG4	27092	symbol	H. sapiens	27092	H. sapiens	CACNG4	calcium voltage-gated channel auxiliary subunit gamma 4	GO:0098943 neurotransmitter receptor transport, postsynaptic endosome to lysosome;GO:2000969 positive regulation of AMPA receptor activity;GO:0098953 receptor diffusion trapping		Transporters:Accessory Factors Involved in Transport; FDA approved drug targets:Small molecule drugs	Vesicles (Approved)				0	1	0	0	1	0	0	0	0	1	0	0	0
CLDN9	9080	symbol	H. sapiens	9080	H. sapiens	CLDN9	claudin 9	GO:0016338 calcium-independent cell-cell adhesion via plasma membrane cell-adhesion molecules;GO:0070830 bicellular tight junction assembly;GO:0120192 tight junction assembly			Cell Junctions (Supported); Additional: Vesicles			(M5915)HALLMARK APICAL JUNCTION; (M5937)HALLMARK GLYCOLYSIS	0	0	1	1	0	0	0	0	0	0	0	0	0
CREB3L3	84699	symbol	H. sapiens	84699	H. sapiens	CREB3L3	cAMP responsive element binding protein 3 like 3	GO:1990440 positive regulation of transcription from RNA polymerase II promoter in response to endoplasmic reticulum stress;GO:0036003 positive regulation of transcription from RNA polymerase II promoter in response to stress;GO:0002675 positive regulation of acute inflammatory response		Transcription factors:Basic domains; Predicted intracellular proteins					0	0	0	0	0	1	0	0	0	1	0	0	0
TNNC2	7125	symbol	H. sapiens	7125	H. sapiens	TNNC2	troponin C2, fast skeletal type	GO:0003009 skeletal muscle contraction;GO:0050881 musculoskeletal movement;GO:0050879 multicellular organismal movement		Predicted intracellular proteins	Nucleoplasm (Approved); Additional: Vesicles	Felodipine; Calcium; Octylphenoxy polyethoxyethanol		(M5909)HALLMARK MYOGENESIS	0	0	0	0	0	0	0	0	0	1	0	0	0
C4orf48	401115	symbol	H. sapiens	401115	H. sapiens	C4orf48	chromosome 4 open reading frame 48			Predicted secreted proteins	Cytosol (Approved)				0	0	0	0	0	0	0	0	0	0	0	0	0
PKLR	5313	symbol	H. sapiens	5313	H. sapiens	PKLR	pyruvate kinase L/R	GO:0042866 pyruvate biosynthetic process;GO:0071872 cellular response to epinephrine stimulus;GO:0071871 response to epinephrine	yes	Disease related genes; Enzymes; Human disease related genes:Congenital disorders of metabolism:Congenital disorders of carbohydrate metabolism; ENZYME proteins:Transferases; Potential drug targets; Predicted intracellular proteins	Cytosol (Approved)	Pyruvic acid; 2-Phosphoglycolic Acid; beta-D-fructofuranose 1,6-bisphosphate	(M106)PID HNF3B PATHWAY	(M5957)HALLMARK PANCREAS BETA CELLS; (M5891)HALLMARK HYPOXIA	1	1	0	0	0	0	1	0	0	0	1	0	0
SFTA2	389376	symbol	H. sapiens	389376	H. sapiens	SFTA2	surfactant associated 2			Predicted secreted proteins; Predicted intracellular proteins			(M5880)NABA ECM AFFILIATED; (M5885)NABA MATRISOME ASSOCIATED; (M5889)NABA MATRISOME		0	0	0	0	0	0	0	0	1	0	0	0	0
SLC1A7	6512	symbol	H. sapiens	6512	H. sapiens	SLC1A7	solute carrier family 1 member 7	GO:0015813 L-glutamate transmembrane transport;GO:0051938 L-glutamate import;GO:0001504 neurotransmitter uptake		Transporters:Electrochemical Potential-driven transporters		Glutamic acid			0	0	0	0	1	1	0	1	0	0	0	0	0
CPNE6	9362	symbol	H. sapiens	9362	H. sapiens	CPNE6	copine 6	GO:0098974 postsynaptic actin cytoskeleton organization;GO:0099188 postsynaptic cytoskeleton organization;GO:1903861 positive regulation of dendrite extension		Predicted intracellular proteins	Golgi apparatus (Approved); Additional: Vesicles				0	1	0	1	0	0	0	0	0	0	0	0	0
SERPINA7	6906	symbol	H. sapiens	6906	H. sapiens	SERPINA7	serpin family A member 7	GO:0070327 thyroid hormone transport;GO:0009914 hormone transport;GO:0010951 negative regulation of endopeptidase activity		Predicted secreted proteins		Copper	(M3468)NABA ECM REGULATORS; (M5885)NABA MATRISOME ASSOCIATED; (M5889)NABA MATRISOME		0	0	0	0	1	0	0	0	1	0	0	0	0
CDKN2A	1029	symbol	H. sapiens	1029	H. sapiens	CDKN2A	cyclin dependent kinase inhibitor 2A	GO:2000111 positive regulation of macrophage apoptotic process;GO:0033034 positive regulation of myeloid cell apoptotic process;GO:2000109 regulation of macrophage apoptotic process		Human disease related genes:Cancers:Head and neck cancers; Human disease related genes:Cancers:Cancers of haematopoietic and lymphoid tissues; Disease related genes; Human disease related genes:Cancers:Cancers of the urinary system; Human disease related genes:Cancers:Cancers of the digestive system; Human disease related genes:Cancers:Cancers of the lung and pleura; Human disease related genes:C…	Nucleoplasm (Supported); Additional: Cytosol		(M3686)SA REG CASCADE OF CYCLIN EXPR; (M1529)SA G1 AND S PHASES; (M180)PID HIF1A PATHWAY	(M5925)HALLMARK E2F TARGETS; (M5939)HALLMARK P53 PATHWAY; (M5950)HALLMARK ALLOGRAFT REJECTION	0	0	0	0	0	0	0	0	0	0	0	0	0
CLDN3	1365	symbol	H. sapiens	1365	H. sapiens	CLDN3	claudin 3	GO:0014045 establishment of endothelial blood-brain barrier;GO:0150111 regulation of transepithelial transport;GO:0140459 response to Gram-positive bacterium		Disease related genes; Potential drug targets; Cancer-related genes:Candidate cancer biomarkers; Human disease related genes:Other congenital disorders:Chromosomal abnormalities; Transporters:Transporter channels and pores	Cell Junctions (Supported)			(M5937)HALLMARK GLYCOLYSIS	0	1	1	1	0	0	0	1	0	0	0	0	0
UPK3A	7380	symbol	H. sapiens	7380	H. sapiens	UPK3A	uroplakin 3A	GO:0060157 urinary bladder development;GO:0015840 urea transport;GO:0006833 water transport		Transporters:Accessory Factors Involved in Transport; Potential drug targets; Disease related genes	Nuclear membrane (Uncertain); Additional: Nuclear bodies				0	0	0	0	0	1	0	0	0	0	0	0	1
FGGY	55277	symbol	H. sapiens	55277	H. sapiens	FGGY	FGGY carbohydrate kinase domain containing	GO:0019321 pentose metabolic process;GO:0046835 carbohydrate phosphorylation;GO:0070050 neuron cellular homeostasis	yes	Predicted intracellular proteins; Disease related genes	Nucleoplasm (Approved); Additional: Nuclear bodies			(M5956)HALLMARK KRAS SIGNALING DN	0	0	0	0	0	0	1	0	0	0	0	0	1
FAM3A	60343	symbol	H. sapiens	60343	H. sapiens	FAM3A	FAM3 metabolism regulating signaling molecule A	GO:1905035 negative regulation of antifungal innate immune response;GO:0019732 antifungal humoral response;GO:1905034 regulation of antifungal innate immune response		Predicted secreted proteins; Predicted intracellular proteins	Nucleoli rim (Approved); Additional: Mitotic chromosome;Nucleoplasm				0	0	0	0	0	0	0	0	0	0	0	0	0
F10	2159	symbol	H. sapiens	2159	H. sapiens	F10	coagulation factor X	GO:0051897 positive regulation of protein kinase B signaling;GO:0007596 blood coagulation;GO:0050817 coagulation		ENZYME proteins:Hydrolases; Disease related genes; Human disease related genes:Cardiovascular diseases:Hematologic diseases; Enzymes; Peptidases:Serine-type peptidases; Candidate cardiovascular disease genes; Predicted secreted proteins; FDA approved drug targets:Biotech drugs; FDA approved drug targets:Small molecule drugs		Antihemophilic factor, human recombinant; Coagulation factor VIIa Recombinant Human; Coagulation Factor IX (Recombinant); Fondaparinux; Heparin; Enoxaparin; gamma-carboxy-L-glutamic acid; 4-[(5-CHLOROINDOL-2-YL)SULFONYL]-2-(2-METHYLPROPYL)-1-[[5-(PYRIDIN-4-YL)PYRIMIDIN-2-YL]CARBONYL]PIPERAZINE; SSR-126517E; LY-517717; Rivaroxaban; Lanoteplase; Idraparinux; rNAPc2; Apixaban; Otamixaban; Eribaxaban…	(M169)PID INTEGRIN2 PATHWAY; (M3468)NABA ECM REGULATORS; (M5885)NABA MATRISOME ASSOCIATED	(M5946)HALLMARK COAGULATION; (M5921)HALLMARK COMPLEMENT; (M5934)HALLMARK XENOBIOTIC METABOLISM	0	0	0	0	0	0	0	0	1	0	0	0	0
CYP4F2	8529	symbol	H. sapiens	8529	H. sapiens	CYP4F2	cytochrome P450 family 4 subfamily F member 2	GO:0032304 negative regulation of icosanoid secretion;GO:0003095 pressure natriuresis;GO:0042361 menaquinone catabolic process		Disease related genes; Enzymes; Potential drug targets; Predicted intracellular proteins; ENZYME proteins:Oxidoreductases				(M5934)HALLMARK XENOBIOTIC METABOLISM	1	0	0	0	1	0	0	1	1	0	0	0	1
IDH3G	3421	symbol	H. sapiens	3421	H. sapiens	IDH3G	isocitrate dehydrogenase (NAD(+)) 3 non-catalytic subunit gamma	GO:0006102 isocitrate metabolic process;GO:0072350 tricarboxylic acid metabolic process;GO:0006099 tricarboxylic acid cycle		Citric acid cycle related proteins; Predicted intracellular proteins	Mitochondria;Nucleoli (Approved)	NADH; Manganese		(M5935)HALLMARK FATTY ACID METABOLISM; (M5905)HALLMARK ADIPOGENESIS; (M5936)HALLMARK OXIDATIVE PHOSPHORYLATION	0	0	0	0	0	0	1	0	0	0	0	0	0
SLC8A2	6543	symbol	H. sapiens	6543	H. sapiens	SLC8A2	solute carrier family 8 member A2	GO:0099608 regulation of action potential firing pattern;GO:1990034 calcium ion export across plasma membrane;GO:0099566 regulation of postsynaptic cytosolic calcium ion concentration		Transporters:Electrochemical Potential-driven transporters					0	0	0	1	1	1	0	0	1	1	0	0	1
RBP2	5948	symbol	H. sapiens	5948	H. sapiens	RBP2	retinol binding protein 2	GO:0006776 vitamin A metabolic process;GO:0006775 fat-soluble vitamin metabolic process;GO:0001523 retinoid metabolic process		Transporters:Accessory Factors Involved in Transport; Predicted intracellular proteins	Golgi apparatus (Approved)		(M279)PID RB 1PATHWAY		1	0	0	0	0	0	0	1	0	0	0	0	0
TMEM187	8269	symbol	H. sapiens	8269	H. sapiens	TMEM187	transmembrane protein 187	GO:0008150 biological_process		Transporters	Cytosol;Nucleoli (Approved)				0	0	0	0	0	0	0	0	0	0	0	0	0
SLC14A1	6563	symbol	H. sapiens	6563	H. sapiens	SLC14A1	solute carrier family 14 member 1 (Kidd blood group)	GO:0071918 urea transmembrane transport;GO:0015840 urea transport;GO:0006833 water transport		Blood group antigen proteins; Transporters:Transporter channels and pores; Predicted intracellular proteins	Plasma membrane (Supported)				0	0	0	0	0	1	0	0	0	0	0	0	0
MAP7D2	256714	symbol	H. sapiens	256714	H. sapiens	MAP7D2	MAP7 domain containing 2	GO:0000226 microtubule cytoskeleton organization;GO:0007017 microtubule-based process;GO:0007010 cytoskeleton organization		Predicted intracellular proteins	Nucleoplasm (Approved); Additional: Cytosol				0	0	0	0	0	0	0	0	0	0	0	0	0
AGR3	155465	symbol	H. sapiens	155465	H. sapiens	AGR3	anterior gradient 3, protein disulphide isomerase family member	GO:0060548 negative regulation of cell death;GO:0010941 regulation of cell death;GO:0048523 negative regulation of cellular process		Predicted intracellular proteins	Endoplasmic reticulum (Supported); Additional: Vesicles				0	0	0	0	0	0	0	0	0	0	0	0	0
DOC2B	8447	symbol	H. sapiens	8447	H. sapiens	DOC2B	double C2 domain beta	GO:0031632 positive regulation of synaptic vesicle fusion to presynaptic active zone membrane;GO:0099502 calcium-dependent activation of synaptic vesicle fusion;GO:1901634 positive regulation of synaptic vesicle membrane organization		Predicted intracellular proteins					0	0	0	0	1	0	0	0	0	0	0	0	0
HSPA4L	22824	symbol	H. sapiens	22824	H. sapiens	HSPA4L	heat shock protein family A (Hsp70) member 4 like	GO:0006986 response to unfolded protein;GO:0035966 response to topologically incorrect protein;GO:0006457 protein folding		Predicted intracellular proteins	Centrosome;Cytosol (Approved)			(M5951)HALLMARK SPERMATOGENESIS; (M5907)HALLMARK ESTROGEN RESPONSE LATE; (M5939)HALLMARK P53 PATHWAY	0	0	0	0	0	0	0	0	0	0	0	0	0
GABRP	2568	symbol	H. sapiens	2568	H. sapiens	GABRP	gamma-aminobutyric acid type A receptor subunit pi	GO:1902476 chloride transmembrane transport;GO:0006821 chloride transport;GO:0098661 inorganic anion transmembrane transport		FDA approved drug targets:Small molecule drugs; Predicted intracellular proteins		Ethanol; Fludiazepam			0	0	0	0	1	0	0	0	0	0	0	0	0
PNPLA3	80339	symbol	H. sapiens	80339	H. sapiens	PNPLA3	patatin like phospholipase domain containing 3	GO:0036153 triglyceride acyl-chain remodeling;GO:1905243 cellular response to 3,3',5-triiodo-L-thyronine;GO:1905242 response to 3,3',5-triiodo-L-thyronine		ENZYME proteins:Hydrolases; Human disease related genes:Digestive system diseases:Liver diseases; Disease related genes; Enzymes; ENZYME proteins:Transferases; Potential drug targets; Predicted intracellular proteins	Nucleoli (Approved); Additional: Cytosol;Mitochondria				1	1	0	0	0	0	0	0	0	0	1	0	0
KIF19	124602	symbol	H. sapiens	124602	H. sapiens	KIF19	kinesin family member 19	GO:0010938 cytoplasmic microtubule depolymerization;GO:0060404 axonemal microtubule depolymerization;GO:0070462 plus-end specific microtubule depolymerization		Predicted intracellular proteins	Plasma membrane (Approved); Additional: Actin filaments;Centrosome				0	0	0	0	0	0	0	0	1	0	0	0	0
MATR3	9782	symbol	H. sapiens	9782	H. sapiens	MATR3	matrin 3	GO:0001825 blastocyst formation;GO:0003170 heart valve development;GO:0003281 ventricular septum development		Predicted intracellular proteins; Human disease related genes:Nervous system diseases:Neurodegenerative diseases; Disease related genes	Nucleoplasm (Approved)				0	0	0	0	0	0	0	0	0	0	0	0	0
ABCA12	26154	symbol	H. sapiens	26154	H. sapiens	ABCA12	ATP binding cassette subfamily A member 12	GO:0003336 corneocyte desquamation;GO:0003335 corneocyte development;GO:0032379 positive regulation of intracellular lipid transport		Human disease related genes:Congenital malformations:Congenital malformations of skin; Transporters:Primary Active Transporters; Potential drug targets; Disease related genes	Plasma membrane;Vesicles (Approved); Additional: Cytosol;Nucleoli				0	0	0	0	1	1	0	1	0	0	0	0	1
VNN2	8875	symbol	H. sapiens	8875	H. sapiens	VNN2	vanin 2	GO:0015939 pantothenate metabolic process;GO:0006767 water-soluble vitamin metabolic process;GO:0006766 vitamin metabolic process		Enzymes; ENZYME proteins:Hydrolases; Predicted intracellular proteins					1	0	0	0	0	0	0	0	0	0	0	0	0
VEPH1	79674	symbol	H. sapiens	79674	H. sapiens	VEPH1	ventricular zone expressed PH domain containing 1	GO:0060392 negative regulation of SMAD protein signal transduction;GO:0060390 regulation of SMAD protein signal transduction;GO:0030512 negative regulation of transforming growth factor beta receptor signaling pathway		Predicted intracellular proteins	Cytosol;Nucleoli;Nucleoplasm (Approved)				0	0	0	0	0	0	0	0	0	0	0	0	0
CA8	767	symbol	H. sapiens	767	H. sapiens	CA8	carbonic anhydrase 8	GO:0048015 phosphatidylinositol-mediated signaling;GO:0048017 inositol lipid-mediated signaling;GO:0035556 intracellular signal transduction		Predicted intracellular proteins; Cancer-related genes:Candidate cancer biomarkers; Human disease related genes:Nervous system diseases:Neurodegenerative diseases; Disease related genes		Zonisamide			0	0	0	0	0	0	0	0	0	0	0	0	0
MUC6	4588	symbol	H. sapiens	4588	H. sapiens	MUC6	mucin 6, oligomeric mucus/gel-forming	GO:0030277 maintenance of gastrointestinal epithelium;GO:0010669 epithelial structure maintenance;GO:0022600 digestive system process		Predicted secreted proteins; Predicted intracellular proteins			(M5880)NABA ECM AFFILIATED; (M5885)NABA MATRISOME ASSOCIATED; (M5889)NABA MATRISOME		0	0	0	0	0	0	0	1	1	0	0	0	0
VNN3	55350	gene_synonym	H. sapiens	55350	H. sapiens	VNN3P	vanin 3, pseudogene			Predicted secreted proteins; Enzymes; ENZYME proteins:Hydrolases					0	0	0	0	0	0	0	0	0	0	0	0	0
RAB40AL	282808	symbol	H. sapiens	282808	H. sapiens	RAB40AL	RAB40A like	GO:0072659 protein localization to plasma membrane;GO:1990778 protein localization to cell periphery;GO:0072657 protein localization to membrane		Predicted intracellular proteins; Disease related genes	Vesicles (Uncertain)				0	0	0	0	0	0	0	0	0	0	0	0	0
PTGDR	5729	symbol	H. sapiens	5729	H. sapiens	PTGDR	prostaglandin D2 receptor	GO:0071798 response to prostaglandin D;GO:0071799 cellular response to prostaglandin D stimulus;GO:0046085 adenosine metabolic process		Potential drug targets; G-protein coupled receptors:GPCRs excl olfactory receptors; Disease related genes		Nedocromil	(M99)PID TXA2PATHWAY		0	1	0	0	1	0	0	0	0	0	0	1	0
VNN1	8876	symbol	H. sapiens	8876	H. sapiens	VNN1	vanin 1	GO:0015939 pantothenate metabolic process;GO:1902177 positive regulation of oxidative stress-induced intrinsic apoptotic signaling pathway;GO:0033089 positive regulation of T cell differentiation in thymus		Enzymes; ENZYME proteins:Hydrolases; Predicted intracellular proteins	Vesicles (Approved)			(M5935)HALLMARK FATTY ACID METABOLISM; (M5934)HALLMARK XENOBIOTIC METABOLISM	1	0	1	0	0	0	0	0	0	0	0	0	0
CLDN18	51208	symbol	H. sapiens	51208	H. sapiens	CLDN18	claudin 18	GO:0071847 TNFSF11-mediated signaling pathway;GO:2001205 negative regulation of osteoclast development;GO:2001204 regulation of osteoclast development			Cell Junctions (Approved)			(M5915)HALLMARK APICAL JUNCTION	0	1	1	1	0	0	0	0	0	0	0	0	0

## Sheet: Enrichment
GroupID	Category	Term	Description	LogP	Log(q-value)	Genes	Symbols	InTerm_InList
1_Summary	GO Biological Processes	GO:0006766	vitamin metabolic process	-6.08754	-1.73898	5948,8529,8875,8876,9104,7512,5313,80339	RBP2,CYP4F2,VNN2,VNN1,RGN,XPNPEP2,PKLR,PNPLA3	8/-
1_Member	GO Biological Processes	GO:0006766	vitamin metabolic process	-6.08754	-1.73898	5948,8529,8875,8876,9104	RBP2,CYP4F2,VNN2,VNN1,RGN	5/98
1_Member	GO Biological Processes	GO:0006767	water-soluble vitamin metabolic process	-3.83428	-0.577537	8875,8876,9104	VNN2,VNN1,RGN	3/58
1_Member	Reactome Gene Sets	R-HSA-163125	Post-translational modification: synthesis of GPI-anchored proteins	-3.24294	-0.173139	7512,8875,8876	XPNPEP2,VNN2,VNN1	3/92
1_Member	GO Biological Processes	GO:0032787	monocarboxylic acid metabolic process	-2.69795	0	5313,8529,8875,8876,80339	PKLR,CYP4F2,VNN2,VNN1,PNPLA3	5/512
1_Member	Reactome Gene Sets	R-HSA-196854	Metabolism of vitamins and cofactors	-2.33668	0	5948,8875,8876	RBP2,VNN2,VNN1	3/191
2_Summary	GO Biological Processes	GO:1902074	response to salt	-5.35051	-1.30843	265,1813,2155,5313,9362,27092,80339,1365,5729,51208,27344	AMELX,DRD2,F7,PKLR,CPNE6,CACNG4,PNPLA3,CLDN3,PTGDR,CLDN18,PCSK1N	11/-
2_Member	GO Biological Processes	GO:1902074	response to salt	-5.35051	-1.30843	265,1813,2155,5313,9362,27092,80339	AMELX,DRD2,F7,PKLR,CPNE6,CACNG4,PNPLA3	7/381
2_Member	GO Biological Processes	GO:0097305	response to alcohol	-4.08926	-0.577537	1365,1813,2155,5729,51208	CLDN3,DRD2,F7,PTGDR,CLDN18	5/253
2_Member	GO Biological Processes	GO:0001666	response to hypoxia	-2.82578	-0.0137366	1365,1813,2155,5313	CLDN3,DRD2,F7,PKLR	4/281
2_Member	GO Biological Processes	GO:0036293	response to decreased oxygen levels	-2.74869	0	1365,1813,2155,5313	CLDN3,DRD2,F7,PKLR	4/295
2_Member	GO Biological Processes	GO:0007584	response to nutrient	-2.63976	0	265,2155,5313	AMELX,F7,PKLR	3/149
2_Member	GO Biological Processes	GO:0070482	response to oxygen levels	-2.61088	0	1365,1813,2155,5313	CLDN3,DRD2,F7,PKLR	4/322
2_Member	GO Biological Processes	GO:0010038	response to metal ion	-2.39937	0	265,1813,5313,9362	AMELX,DRD2,PKLR,CPNE6	4/369
2_Member	GO Biological Processes	GO:0031667	response to nutrient levels	-2.03057	0	265,2155,5313,27344	AMELX,F7,PKLR,PCSK1N	4/471
3_Summary	GO Biological Processes	GO:0016338	calcium-independent cell-cell adhesion via plasma membrane cell-adhesion molecules	-5.17987	-1.30843	1365,9080,51208,3897,1813,8876	CLDN3,CLDN9,CLDN18,L1CAM,DRD2,VNN1	6/-
3_Member	GO Biological Processes	GO:0016338	calcium-independent cell-cell adhesion via plasma membrane cell-adhesion molecules	-5.17987	-1.30843	1365,9080,51208	CLDN3,CLDN9,CLDN18	3/21
3_Member	Reactome Gene Sets	R-HSA-420029	Tight junction interactions	-4.74526	-0.99876	1365,9080,51208	CLDN3,CLDN9,CLDN18	3/29
3_Member	GO Biological Processes	GO:0070830	bicellular tight junction assembly	-4.02706	-0.577537	1365,9080,51208	CLDN3,CLDN9,CLDN18	3/50
3_Member	GO Biological Processes	GO:0120192	tight junction assembly	-3.87975	-0.577537	1365,9080,51208	CLDN3,CLDN9,CLDN18	3/56
3_Member	GO Biological Processes	GO:0043297	apical junction assembly	-3.83428	-0.577537	1365,9080,51208	CLDN3,CLDN9,CLDN18	3/58
3_Member	GO Biological Processes	GO:0120193	tight junction organization	-3.81215	-0.577537	1365,9080,51208	CLDN3,CLDN9,CLDN18	3/59
3_Member	KEGG Pathway	hsa04514	Cell adhesion molecules	-3.775	-0.572566	1365,3897,9080,51208	CLDN3,L1CAM,CLDN9,CLDN18	4/157
3_Member	Reactome Gene Sets	R-HSA-421270	Cell-cell junction organization	-3.70708	-0.557988	1365,9080,51208	CLDN3,CLDN9,CLDN18	3/64
3_Member	Reactome Gene Sets	R-HSA-446728	Cell junction organization	-3.25681	-0.173139	1365,9080,51208	CLDN3,CLDN9,CLDN18	3/91
3_Member	KEGG Pathway	hsa04670	Leukocyte transendothelial migration	-2.9726	-0.028072	1365,9080,51208	CLDN3,CLDN9,CLDN18	3/114
3_Member	GO Biological Processes	GO:0098742	cell-cell adhesion via plasma-membrane adhesion molecules	-2.94358	-0.0263873	1365,3897,9080,51208	CLDN3,L1CAM,CLDN9,CLDN18	4/261
3_Member	GO Biological Processes	GO:0045471	response to ethanol	-2.84752	-0.0137366	1365,1813,51208	CLDN3,DRD2,CLDN18	3/126
3_Member	GO Biological Processes	GO:0034329	cell junction assembly	-2.83714	-0.0137366	1365,1813,9080,51208	CLDN3,DRD2,CLDN9,CLDN18	4/279
3_Member	GO Biological Processes	GO:0007043	cell-cell junction assembly	-2.81823	-0.0137366	1365,9080,51208	CLDN3,CLDN9,CLDN18	3/129
3_Member	Reactome Gene Sets	R-HSA-1500931	Cell-Cell communication	-2.81823	-0.0137366	1365,9080,51208	CLDN3,CLDN9,CLDN18	3/129
3_Member	GO Biological Processes	GO:0098609	cell-cell adhesion	-2.61179	0	1365,3897,8876,9080,51208	CLDN3,L1CAM,VNN1,CLDN9,CLDN18	5/536
3_Member	KEGG Pathway	hsa05160	Hepatitis C	-2.57544	0	1365,9080,51208	CLDN3,CLDN9,CLDN18	3/157
3_Member	WikiPathways	WP4239	Epithelial to mesenchymal transition in colorectal cancer	-2.537	0	1365,9080,51208	CLDN3,CLDN9,CLDN18	3/162
3_Member	KEGG Pathway	hsa04530	Tight junction	-2.48529	0	1365,9080,51208	CLDN3,CLDN9,CLDN18	3/169
3_Member	GO Biological Processes	GO:0045216	cell-cell junction organization	-2.40852	0	1365,9080,51208	CLDN3,CLDN9,CLDN18	3/180
3_Member	KEGG Pathway	hsa05130	Pathogenic Escherichia coli infection	-2.29937	0	1365,9080,51208	CLDN3,CLDN9,CLDN18	3/197
4_Summary	GO Biological Processes	GO:0034330	cell junction organization	-4.46857	-0.818979	1365,1813,3897,6543,9080,9362,51208	CLDN3,DRD2,L1CAM,SLC8A2,CLDN9,CPNE6,CLDN18	7/-
4_Member	GO Biological Processes	GO:0034330	cell junction organization	-4.46857	-0.818979	1365,1813,3897,6543,9080,9362,51208	CLDN3,DRD2,L1CAM,SLC8A2,CLDN9,CPNE6,CLDN18	7/522
4_Member	GO Biological Processes	GO:0050808	synapse organization	-2.59157	0	1813,3897,6543,9362	DRD2,L1CAM,SLC8A2,CPNE6	4/326
4_Member	GO Biological Processes	GO:0048639	positive regulation of developmental growth	-2.51455	0	1813,3897,9362	DRD2,L1CAM,CPNE6	3/165
5_Summary	GO Biological Processes	GO:0006836	neurotransmitter transport	-3.97862	-0.577537	1813,6512,8447,10814,5729,26154,2568,6543,6906,27344,8529,27092	DRD2,SLC1A7,DOC2B,CPLX2,PTGDR,ABCA12,GABRP,SLC8A2,SERPINA7,PCSK1N,CYP4F2,CACNG4	12/-
5_Member	GO Biological Processes	GO:0006836	neurotransmitter transport	-3.97862	-0.577537	1813,6512,8447,10814	DRD2,SLC1A7,DOC2B,CPLX2	4/139
5_Member	GO Biological Processes	GO:0045055	regulated exocytosis	-3.91937	-0.577537	5729,8447,10814,26154	PTGDR,DOC2B,CPLX2,ABCA12	4/144
5_Member	GO Biological Processes	GO:0001505	regulation of neurotransmitter levels	-3.30297	-0.184861	1813,6512,8447,10814	DRD2,SLC1A7,DOC2B,CPLX2	4/209
5_Member	GO Biological Processes	GO:0007268	chemical synaptic transmission	-3.11474	-0.106309	1813,2568,6512,8447,10814	DRD2,GABRP,SLC1A7,DOC2B,CPLX2	5/412
5_Member	GO Biological Processes	GO:0098916	anterograde trans-synaptic signaling	-3.11474	-0.106309	1813,2568,6512,8447,10814	DRD2,GABRP,SLC1A7,DOC2B,CPLX2	5/412
5_Member	GO Biological Processes	GO:0006887	exocytosis	-3.11244	-0.106309	5729,8447,10814,26154	PTGDR,DOC2B,CPLX2,ABCA12	4/235
5_Member	GO Biological Processes	GO:0099537	trans-synaptic signaling	-3.04076	-0.0572484	1813,2568,6512,8447,10814	DRD2,GABRP,SLC1A7,DOC2B,CPLX2	5/428
5_Member	GO Biological Processes	GO:0099536	synaptic signaling	-2.91432	-0.0222441	1813,2568,6512,8447,10814	DRD2,GABRP,SLC1A7,DOC2B,CPLX2	5/457
5_Member	GO Biological Processes	GO:0140352	export from cell	-2.85246	-0.0137366	5729,6543,8447,10814,26154	PTGDR,SLC8A2,DOC2B,CPLX2,ABCA12	5/472
5_Member	GO Biological Processes	GO:0046903	secretion	-2.64713	0	1813,5729,8447,10814,26154	DRD2,PTGDR,DOC2B,CPLX2,ABCA12	5/526
5_Member	GO Biological Processes	GO:0010817	regulation of hormone levels	-2.62231	0	1813,6906,8447,26154,27344	DRD2,SERPINA7,DOC2B,ABCA12,PCSK1N	5/533
5_Member	GO Biological Processes	GO:0050796	regulation of insulin secretion	-2.52947	0	1813,8447,26154	DRD2,DOC2B,ABCA12	3/163
5_Member	GO Biological Processes	GO:0090276	regulation of peptide hormone secretion	-2.33038	0	1813,8447,26154	DRD2,DOC2B,ABCA12	3/192
5_Member	GO Biological Processes	GO:0002791	regulation of peptide secretion	-2.31167	0	1813,8447,26154	DRD2,DOC2B,ABCA12	3/195
5_Member	GO Biological Processes	GO:0051046	regulation of secretion	-2.30754	0	1813,8447,8529,10814,26154	DRD2,DOC2B,CYP4F2,CPLX2,ABCA12	5/632
5_Member	GO Biological Processes	GO:0090087	regulation of peptide transport	-2.29937	0	1813,8447,26154	DRD2,DOC2B,ABCA12	3/197
5_Member	GO Biological Processes	GO:0098657	import into cell	-2.23986	0	1813,6512,6543	DRD2,SLC1A7,SLC8A2	3/207
5_Member	GO Biological Processes	GO:0032940	secretion by cell	-2.23845	0	5729,8447,10814,26154	PTGDR,DOC2B,CPLX2,ABCA12	4/410
5_Member	GO Biological Processes	GO:0048167	regulation of synaptic plasticity	-2.22262	0	1813,6543,10814	DRD2,SLC8A2,CPLX2	3/210
5_Member	GO Biological Processes	GO:0042391	regulation of membrane potential	-2.14228	0	1813,2568,6512,6543	DRD2,GABRP,SLC1A7,SLC8A2	4/437
5_Member	GO Biological Processes	GO:0098660	inorganic ion transmembrane transport	-2.04213	0	1813,2568,6512,6543,27092	DRD2,GABRP,SLC1A7,SLC8A2,CACNG4	5/733
5_Member	GO Biological Processes	GO:0046883	regulation of hormone secretion	-2.02992	0	1813,8447,26154	DRD2,DOC2B,ABCA12	3/247
6_Summary	GO Biological Processes	GO:0042886	amide transport	-3.70243	-0.557988	6512,6563,7380,26154,6543,116085,84699	SLC1A7,SLC14A1,UPK3A,ABCA12,SLC8A2,SLC22A12,CREB3L3	7/-
6_Member	GO Biological Processes	GO:0042886	amide transport	-3.70243	-0.557988	6512,6563,7380,26154	SLC1A7,SLC14A1,UPK3A,ABCA12	4/164
6_Member	Reactome Gene Sets	R-HSA-425407	SLC-mediated transmembrane transport	-3.0256	-0.0572484	6512,6543,6563,116085	SLC1A7,SLC8A2,SLC14A1,SLC22A12	4/248
6_Member	Reactome Gene Sets	R-HSA-382551	Transport of small molecules	-2.77671	0	6512,6543,6563,26154,84699,116085	SLC1A7,SLC8A2,SLC14A1,ABCA12,CREB3L3,SLC22A12	6/728
7_Summary	KEGG Pathway	hsa01200	Carbon metabolism	-2.96166	-0.028072	3421,5313,9104,55277	IDH3G,PKLR,RGN,FGGY	4/-
7_Member	KEGG Pathway	hsa01200	Carbon metabolism	-2.96166	-0.028072	3421,5313,9104	IDH3G,PKLR,RGN	3/115
7_Member	GO Biological Processes	GO:0005975	carbohydrate metabolic process	-2.12862	0	3421,5313,9104,55277	IDH3G,PKLR,RGN,FGGY	4/441
8_Summary	GO Biological Processes	GO:0003014	renal system process	-2.9084	-0.0222441	1813,8529,116085,1365,4588,26154,5948,6512,265	DRD2,CYP4F2,SLC22A12,CLDN3,MUC6,ABCA12,RBP2,SLC1A7,AMELX	9/-
8_Member	GO Biological Processes	GO:0003014	renal system process	-2.9084	-0.0222441	1813,8529,116085	DRD2,CYP4F2,SLC22A12	3/120
8_Member	GO Biological Processes	GO:0048871	multicellular organismal-level homeostasis	-2.44281	0	1365,1813,4588,8529,26154	CLDN3,DRD2,MUC6,CYP4F2,ABCA12	5/587
8_Member	GO Biological Processes	GO:0015711	organic anion transport	-2.35426	0	1813,5948,6512,116085	DRD2,RBP2,SLC1A7,SLC22A12	4/380
8_Member	GO Biological Processes	GO:0009410	response to xenobiotic stimulus	-2.17707	0	265,1813,8529,116085	AMELX,DRD2,CYP4F2,SLC22A12	4/427
9_Summary	Canonical Pathways	M5885	NABA MATRISOME ASSOCIATED	-2.70868	0	2155,2159,4588,6906,145501,389376,1813,8529,3897,6543,124602	F7,F10,MUC6,SERPINA7,ISM2,SFTA2,DRD2,CYP4F2,L1CAM,SLC8A2,KIF19	11/-
9_Member	Canonical Pathways	M5885	NABA MATRISOME ASSOCIATED	-2.70868	0	2155,2159,4588,6906,145501,389376	F7,F10,MUC6,SERPINA7,ISM2,SFTA2	6/751
9_Member	GO Biological Processes	GO:0050878	regulation of body fluid levels	-2.48543	0	1813,2155,2159,8529	DRD2,F7,F10,CYP4F2	4/349
9_Member	GO Biological Processes	GO:0007596	blood coagulation	-2.44974	0	2155,2159,8529	F7,F10,CYP4F2	3/174
9_Member	GO Biological Processes	GO:0050817	coagulation	-2.43584	0	2155,2159,8529	F7,F10,CYP4F2	3/176
9_Member	GO Biological Processes	GO:0007599	hemostasis	-2.40852	0	2155,2159,8529	F7,F10,CYP4F2	3/180
9_Member	GO Biological Processes	GO:0051896	regulation of protein kinase B signaling	-2.35582	0	1813,2155,2159	DRD2,F7,F10	3/188
9_Member	Reactome Gene Sets	R-HSA-109582	Hemostasis	-2.33952	0	2155,2159,3897,6543,124602	F7,F10,L1CAM,SLC8A2,KIF19	5/621
9_Member	GO Biological Processes	GO:0009611	response to wounding	-2.09178	0	1813,2155,2159,8529	DRD2,F7,F10,CYP4F2	4/452
9_Member	Canonical Pathways	M3468	NABA ECM REGULATORS	-2.0737	0	2155,2159,6906	F7,F10,SERPINA7	3/238
10_Summary	GO Biological Processes	GO:0050806	positive regulation of synaptic transmission	-2.63152	0	1813,6543,27092,84699,7125	DRD2,SLC8A2,CACNG4,CREB3L3,TNNC2	5/-
10_Member	GO Biological Processes	GO:0050806	positive regulation of synaptic transmission	-2.63152	0	1813,6543,27092	DRD2,SLC8A2,CACNG4	3/150
10_Member	KEGG Pathway	hsa04261	Adrenergic signaling in cardiomyocytes	-2.59914	0	6543,27092,84699	SLC8A2,CACNG4,CREB3L3	3/154
10_Member	Reactome Gene Sets	R-HSA-397014	Muscle contraction	-2.25151	0	6543,7125,27092	SLC8A2,TNNC2,CACNG4	3/205
10_Member	GO Biological Processes	GO:0070588	calcium ion transmembrane transport	-2.21128	0	1813,6543,27092	DRD2,SLC8A2,CACNG4	3/212
11_Summary	GO Biological Processes	GO:0032869	cellular response to insulin stimulus	-2.62334	0	5313,80339,116085,2155	PKLR,PNPLA3,SLC22A12,F7	4/-
11_Member	GO Biological Processes	GO:0032869	cellular response to insulin stimulus	-2.62334	0	5313,80339,116085	PKLR,PNPLA3,SLC22A12	3/151
11_Member	GO Biological Processes	GO:0043434	response to peptide hormone	-2.38692	0	2155,5313,80339,116085	F7,PKLR,PNPLA3,SLC22A12	4/372
11_Member	GO Biological Processes	GO:0032868	response to insulin	-2.18342	0	5313,80339,116085	PKLR,PNPLA3,SLC22A12	3/217
11_Member	GO Biological Processes	GO:1901652	response to peptide	-2.06889	0	2155,5313,80339,116085	F7,PKLR,PNPLA3,SLC22A12	4/459
11_Member	GO Biological Processes	GO:0071375	cellular response to peptide hormone stimulus	-2.0347	0	5313,80339,116085	PKLR,PNPLA3,SLC22A12	3/246
12_Summary	GO Biological Processes	GO:0002274	myeloid leukocyte activation	-2.60715	0	5729,10814,124912	PTGDR,CPLX2,SPACA3	3/-
12_Member	GO Biological Processes	GO:0002274	myeloid leukocyte activation	-2.60715	0	5729,10814,124912	PTGDR,CPLX2,SPACA3	3/153
13_Summary	GO Biological Processes	GO:0098771	inorganic ion homeostasis	-2.21283	0	6543,7380,8529,9104,26154,55277,116085	SLC8A2,UPK3A,CYP4F2,RGN,ABCA12,FGGY,SLC22A12	7/-
13_Member	GO Biological Processes	GO:0098771	inorganic ion homeostasis	-2.21283	0	6543,7380,8529,9104	SLC8A2,UPK3A,CYP4F2,RGN	4/417
13_Member	GO Biological Processes	GO:0019725	cellular homeostasis	-2.21276	0	6543,9104,26154,55277,116085	SLC8A2,RGN,ABCA12,FGGY,SLC22A12	5/666
